# Supplementary material for: An integrated insight into the response of sedimentary microbial communities to heavy metal contamination
Source: Sci Rep. 2015 Sep 22;5:14266. doi: 10.1038/srep14266 (PMC4585741; doi:10.1038/srep14266)
Supplement: Supplementary Dataset 1 [file srep14266-s2.xls]

## Sheet: Sheet2
#An integrated insight into the response of sedimentary microbial communities to heavy metal contamination （dataset）
#Huaqun Yin, Jiaojiao Niu, Youhua Ren, Jing Cong, Xiaoxia Zhang, Fenliang Fan, Yunhua Xiao, Xian Zhang, Jie Deng, Ming Xie, Zhili He, Jizhong Zhou, Yili Liang, Xueduan Liu
Genbank ID	Gene	Gene_category	Subcategory1	Subcategory2	Lineage	H1	H2	H3	H4	H6	H6	H7	H8	L1	L2	L3	L4	L5	L6	L7	L8
393776716	mult_ring_12DiOx	Organic Remediation	Aromatics	Other aromatics	superkingdom:Bacteria;phylum:Proteobacteria;class:Betaproteobacteria;order:Burkholderiales;family:Burkholderiaceae;genus:Ralstonia;	1.34268	1.51604	1.42179	1.27396	0	0	0	0	0	0	0	0	0	0	0	0
169866058	protease_serine_fungi	Carbon Cycling	Carbon degradation	protein	superkingdom:Eukaryota;kingdom:Fungi;phylum:Basidiomycota;class:Agaricomycetes;order:Agaricales;family:Psathyrellaceae;genus:Coprinopsis;species:Coprinopsis cinerea;	1.49967	1.8776	1.75426	1.60693	1.7518	0	1.76607	0	0	1.68954	0	1.92691	0	0	0	0
255955931	nitrate_reductase	nitrogen	N Assimilation	NA	superkingdom:Eukaryota;kingdom:Fungi;phylum:Ascomycota;class:Eurotiomycetes;order:Eurotiales;family:Trichocomaceae;genus:Penicillium;species:Penicillium chrysogenum;	1.4958	1.70877	1.62224	0	0	0	0	0	0	1.68112	1.81301	0	0	0	0	0
169616334	cutinase	Carbon Cycling	Carbon degradation	Cutin	superkingdom:Eukaryota;kingdom:Fungi;phylum:Ascomycota;class:Dothideomycetes;order:Pleosporales;family:Phaeosphaeriaceae;genus:Parastagonospora;species:Parastagonospora nodorum;	1.09925	1.24695	1.20426	1.23101	0	0	0	0	1.36297	0	1.4423	0	0	0	0	0
388331419	nagg	Organic Remediation	Aromatics	Aromatic carboxylic acid	superkingdom:Bacteria;phylum:Proteobacteria;class:Gammaproteobacteria;order:Pseudomonadales;family:Pseudomonadaceae;genus:Pseudomonas;	1.00286	1.17342	1.3342	1.14355	0	0	0	0	1.15263	1.14389	0	0	0	0	0	0
151302290	aps_apra	Sulfur	adenylylsulfate reductase	NA	superkingdom:Bacteria;phylum:Proteobacteria;class:Deltaproteobacteria;order:Desulfobacterales;family:Desulfobulbaceae;genus:Desulfobulbus;species:Desulfobulbus propionicus;	1.17315	1.24276	1.08176	0.998525	0	0	0	0	0	0	0	0	0	0	0	0
148474786	napa	Nitrogen	Dissimilatory N reduction	NA	superkingdom:Bacteria;	1.09068	1.19061	1.09462	1.01152	0	0	0	0	1.13972	1.15791	0	0	0	0	0	0
257728031	pectinase (pectate_lyase)	Carbon Cycling	Carbon degradation	Pectin	superkingdom:Bacteria;phylum:Proteobacteria;class:Gammaproteobacteria;order:Enterobacteriales;family:Enterobacteriaceae;genus:Dickeya;	1.03826	1.18732	1.07992	0.97266	0	0	1.10054	0.959675	1.15169	1.10645	1.20232	0	0	0	0	0
114341742	amyA	Carbon Cycling	Carbon degradation	Starch	superkingdom:Bacteria;phylum:Proteobacteria;class:Alphaproteobacteria;order:Rhodobacterales;family:Hyphomonadaceae;genus:Maricaulis;species:Maricaulis maris;	0.952041	1.20275	1.13608	0.978185	0	0	0	0	0	1.14317	0	1.21948	0	0	0	0
119949693	poba	Organic Remediation	Aromatics	Aromatic carboxylic acid	superkingdom:Bacteria;phylum:Actinobacteria;class:Actinobacteria;order:Actinomycetales;family:Micrococcaceae;genus:Arthrobacter;species:Arthrobacter aurescens;	1.00789	1.17621	1.08949	0.981151	0	0	0	0	1.16966	1.1948	1.27653	0	0	0	0	0
154246680	trzn	Organic Remediation	Herbicides related compound	NA	superkingdom:Bacteria;phylum:Proteobacteria;class:Alphaproteobacteria;order:Rhizobiales;family:Xanthobacteraceae;genus:Xanthobacter;species:Xanthobacter autotrophicus;	0	1.52109	1.40894	1.28278	0	0	0	0	1.45716	1.47174	1.50713	1.54972	0	0	0	0
388005021	mhpa	Organic Remediation	Aromatics	Aromatic carboxylic acid	superkingdom:Bacteria;phylum:Proteobacteria;class:Gammaproteobacteria;order:Pseudomonadales;family:Pseudomonadaceae;genus:Pseudomonas;species:Pseudomonas fluorescens;	0	1.46681	1.42099	1.32198	0	0	0	0	0	0	0	0	0	0	0	0
118618327	atzb	Organic Remediation	Herbicides related compound	NA	superkingdom:Bacteria;phylum:Actinobacteria;class:Actinobacteria;order:Actinomycetales;family:Mycobacteriaceae;genus:Mycobacterium;species:Mycobacterium ulcerans;	1.2442	1.4302	1.33109	0	0	0	0	0	1.38686	0	1.43011	1.44108	0	0	0	0
242825658	protease_serine_fungi	Carbon Cycling	Carbon degradation	protein	superkingdom:Eukaryota;kingdom:Fungi;phylum:Ascomycota;class:Eurotiomycetes;order:Eurotiales;family:Trichocomaceae;genus:Talaromyces;species:Talaromyces stipitatus;	1.13304	1.35636	1.27249	1.14753	0	1.21085	1.31499	0	1.31233	1.32459	1.38002	1.39212	0	0	0	0
260615031	chitinase	Carbon Cycling	Carbon degradation	Chitin	superkingdom:Bacteria;phylum:Proteobacteria;class:Gammaproteobacteria;order:Vibrionales;family:Vibrionaceae;genus:Vibrio;species:Vibrio furnissii;	1.54398	1.78889	1.66512	1.49809	1.64739	1.58155	1.67246	1.47744	1.75397	1.73086	1.82544	1.82235	0	0	0	0
302696017	Glucose_oxidase_fungi	Carbon Cycling	Carbon degradation	glucose	superkingdom:Eukaryota;kingdom:Fungi;phylum:Basidiomycota;class:Agaricomycetes;order:Agaricales;family:Schizophyllaceae;genus:Schizophyllum;species:Schizophyllum commune;	1.20882	1.38212	1.28629	0	0	0	0	0	0	1.30256	1.33845	0	0	0	0	0
119882220	endochitinase	Carbon Cycling	Carbon degradation	Chitin	superkingdom:Bacteria;phylum:Actinobacteria;class:Actinobacteria;order:Actinomycetales;family:Micromonosporaceae;genus:Salinispora;species:Salinispora arenicola;	1.11845	1.27877	1.29872	1.17757	1.32309	0	1.3166	0	1.38965	0	1.44447	1.4241	0	0	0	0
3059212	bphb	Organic Remediation	Aromatics	Polycyclic aromatics	superkingdom:Bacteria;phylum:Actinobacteria;class:Actinobacteria;order:Actinomycetales;family:Nocardiaceae;genus:Rhodococcus;	1.10838	1.37853	1.26478	0	0	0	0	0	1.37289	1.39986	0	0	0	0	0	0
960298	endochitinase	Carbon Cycling	Carbon degradation	Chitin	superkingdom:Bacteria;phylum:Proteobacteria;class:Gammaproteobacteria;order:Aeromonadales;family:Aeromonadaceae;genus:Aeromonas;	1.16309	1.29195	1.2029	0	0	0	0	0	1.30532	1.34132	1.36585	1.40235	0	0	0	0
332977076	trza	Organic Remediation	Herbicides related compound	NA	superkingdom:Bacteria;phylum:Firmicutes;class:Bacilli;order:Bacillales;family:Thermoactinomycetaceae;genus:Desmospora;	1.10893	1.29035	1.19779	0	0	0	0	0	1.33036	1.22577	1.41011	1.38744	0	0	0	0
240278619	endochitinase	Carbon Cycling	Carbon degradation	Chitin	superkingdom:Eukaryota;kingdom:Fungi;phylum:Ascomycota;class:Eurotiomycetes;order:Onygenales;family:Ajellomycetaceae;genus:Ajellomyces;species:Ajellomyces capsulatus;	1.32422	1.69723	1.58553	1.43666	1.56975	1.51623	1.59062	0	1.66779	0	1.8017	1.69578	0	0	0	0
374922739	arra	Metal Homeostasis	Arsenic	Detoxification	superkingdom:Bacteria;	1.07787	1.28558	1.20786	0	0	0	0	0	1.24518	1.25283	1.38679	1.29855	0	0	0	0
333937197	proO	Organic Remediation	Aromatics	Other aromatics	superkingdom:Bacteria;phylum:Proteobacteria;class:Alphaproteobacteria;order:Sphingomonadales;family:Sphingomonadaceae;genus:Novosphingobium;	1.05779	1.21409	1.10058	0.995287	0	1.04074	1.10172	0.931038	0	0	0	0	0	0	0	0
86749821	nhh	Organic Remediation	Aromatics	Nitoaromatics	superkingdom:Bacteria;phylum:Proteobacteria;class:Alphaproteobacteria;order:Rhizobiales;family:Bradyrhizobiaceae;genus:Rhodopseudomonas;species:Rhodopseudomonas palustris;	1.05795	1.19165	1.08756	1.01826	0	1.02626	1.09081	0.938613	1.16123	1.12788	1.20468	0	0	0	0	0
242217049	ara	Carbon Cycling	Carbon degradation	Hemicellulose	superkingdom:Eukaryota;kingdom:Fungi;phylum:Basidiomycota;class:Agaricomycetes;order:Polyporales;family:Coriolaceae;genus:Postia;species:Postia placenta;	0	1.57648	1.4913	1.35827	0	0	1.48166	1.32795	1.5502	0	1.6017	1.6062	1.26593	0	1.17688	0
119401344	oxdb	Organic Remediation	Aromatics	Nitoaromatics	superkingdom:Eukaryota;kingdom:Fungi;phylum:Ascomycota;class:Eurotiomycetes;order:Eurotiales;family:Trichocomaceae;genus:Aspergillus;species:Aspergillus clavatus;	0.951607	1.25679	1.13058	0.98656	0	1.06111	1.11224	0.980214	1.16548	1.19847	0	1.26894	0	0	0	0
116743221	dsra	Sulfur	sulfite reduction	NA	superkingdom:Bacteria;	1.05683	1.25785	1.15469	0	0	0	0	0	0	0	0	0	0	0	0	0
154151797	tehb	Metal Homeostasis	Tellurium	Detoxification	superkingdom:Archaea;phylum:Euryarchaeota;class:Methanomicrobia;order:Methanomicrobiales;family:Methanoregulaceae;genus:Methanoregula;species:Methanoregula boonei;	1.01916	1.17198	1.09261	0.991015	0	1.03307	0	0.979454	1.14483	1.13359	1.21045	0	0	0	0	0
343505143	amoa	Nitrogen	Nitrification	NA	superkingdom:Bacteria;	0.965768	1.18082	1.0872	1.01451	0	1.03325	0	0.929392	0	0	0	0	0	0	0	0
349796416	ppx	Phosphorus	Polyphosphate degradation	NA	superkingdom:Bacteria;phylum:Proteobacteria;class:Gammaproteobacteria;order:Chromatiales;family:Ectothiorhodospiraceae;genus:Thiorhodospira;species:Thiorhodospira sibirica;	1.06349	1.23911	1.11684	0	0	0	0	0	0	0	0	0	0	0	0	0
297164326	Sir	Sulfur	sulfite reduction	NA	superkingdom:Bacteria;phylum:Deinococcus-Thermus;class:Deinococci;order:Deinococcales;family:Trueperaceae;genus:Truepera;species:Truepera radiovictrix;	0	1.75683	1.65609	0	0	0	0	0	1.74851	1.69122	1.82066	1.79688	0	0	0	0
118424397	dsra	Sulfur	sulfite reduction	NA	superkingdom:Bacteria;	0.99597	1.17964	1.08202	0.989911	0	1.04783	1.076	0	0	1.1568	0	1.21295	0	0	0	0
113473705	catb	Organic Remediation	Aromatics	BTEX and related aromatics	superkingdom:Bacteria;phylum:Proteobacteria;class:Alphaproteobacteria;order:Sphingomonadales;family:Sphingomonadaceae;genus:Sphingomonas;	1.10966	1.19056	1.10743	0	0	0	0	0	0	0	0	0	0	0	0	0
218675326	FBP_aldolase	Carbon Cycling	Carbon fixation	Calvin cycle	superkingdom:Bacteria;phylum:Proteobacteria;class:Alphaproteobacteria;order:Rhizobiales;family:Rhizobiaceae;genus:Rhizobium;species:Rhizobium etli;	0.960845	1.16436	1.10112	0.971785	0	1.01937	1.0766	0	0	0	0	0	0	0	0	0
282566724	CsoS1_CcmK	Carbon Cycling	Carbon fixation	Bacterial Microcompartments	superkingdom:Bacteria;phylum:Proteobacteria;class:Gammaproteobacteria;order:Enterobacteriales;family:Enterobacteriaceae;genus:Providencia;species:Providencia rustigianii;	1.05666	1.19384	1.09259	0	0	0	1.13867	0.97021	0	0	0	0	0	0	0	0
377821471	urec	Nitrogen	Ammonification	NA	superkingdom:Bacteria;phylum:Proteobacteria;class:Betaproteobacteria;order:Burkholderiales;family:Burkholderiaceae;genus:Burkholderia;	1.0534	1.19417	1.09283	0	0	0	0	0	0	0	0	0	0	0	0	0
320150996	norb	Nitrogen	Denitrification	NA	superkingdom:Bacteria;phylum:Deinococcus-Thermus;class:Deinococci;order:Thermales;family:Thermaceae;genus:Thermus;species:Thermus scotoductus;	1.27317	1.49561	1.42401	1.35405	1.42922	1.35168	1.41917	0	1.52153	1.45576	1.5914	1.5706	0	0	0	0
253826201	one_ring_23diox	Organic Remediation	Aromatics	Other aromatics	superkingdom:Bacteria;	1.2981	1.5513	1.46727	1.29821	1.48476	1.39314	1.51154	0	1.53324	1.46927	1.53751	1.63189	0	0	0	0
342805868	acetylglucosaminidase	Carbon Cycling	Carbon degradation	Chitin	superkingdom:Bacteria;phylum:Proteobacteria;class:Gammaproteobacteria;order:Vibrionales;family:Vibrionaceae;genus:Vibrio;species:Vibrio scophthalmi;	1.25851	1.48417	1.3957	1.26569	1.32277	1.30663	1.37694	0	1.38889	0	1.49371	1.47119	0	0	0	0
229815010	ppk	Phosphorus	Polyphosphate synthesis	NA	superkingdom:Bacteria;phylum:Actinobacteria;class:Actinobacteria;order:Coriobacteriales;family:Coriobacteriaceae;genus:Collinsella;species:Collinsella intestinalis;	1.01908	1.18448	1.08814	0	0	0	0	0	0	0	0	0	0	0	0	0
381196178	FBP_aldolase	Carbon Cycling	Carbon fixation	Calvin cycle	superkingdom:Bacteria;phylum:Proteobacteria;class:Gammaproteobacteria;order:Pseudomonadales;family:Moraxellaceae;genus:Acinetobacter;species:Acinetobacter lwoffii;	0.991085	1.21406	1.08554	0	0	0	0	0	0	1.12924	1.26902	0	0	0	0	0
397887563	xylc	Organic Remediation	Aromatics	BTEX and related aromatics	superkingdom:Bacteria;phylum:Proteobacteria;class:Gammaproteobacteria;order:Pseudomonadales;family:Pseudomonadaceae;genus:Pseudomonas;species:Pseudomonas fluorescens;	1.00369	1.20011	1.0867	0	0	0	0	0	0	0	0	0	0	0	0	0
218439569	nitro	Organic Remediation	Others	NA	superkingdom:Bacteria;phylum:Cyanobacteria;order:Chroococcales;genus:Cyanothece;	0.971374	1.21665	1.09794	0	0	0	0	0	0	0	0	0	0	0	0	0
289471241	dsrB	Sulfur	sulfite reduction	NA		1.0211	1.17313	1.09064	0	0	0	0	0	0	0	0	0	0	0	0	0
211956685	phenol_oxidase	Carbon Cycling	Carbon degradation	Lignin	superkingdom:Bacteria;phylum:Proteobacteria;class:Alphaproteobacteria;order:Rhodobacterales;family:Rhodobacteraceae;genus:Pseudovibrio;	0.978208	1.20916	1.09316	0	0	0	1.09341	0.954566	0	0	0	0	0	0	0	0
315663923	pectinase (pectate_lyase)	Carbon Cycling	Carbon degradation	Pectin	superkingdom:Bacteria;phylum:Bacteroidetes;class:Bacteroidia;order:Bacteroidales;family:Prevotellaceae;genus:Prevotella;species:Prevotella salivae;	0.998864	1.17913	1.09379	0	0	0	1.09595	0.956965	0	0	0	0	0	0	0	0
269096232	ara	Carbon Cycling	Carbon degradation	Hemicellulose	superkingdom:Bacteria;phylum:Actinobacteria;class:Actinobacteria;order:Actinomycetales;family:Sanguibacteraceae;genus:Sanguibacter;species:Sanguibacter keddieii;	1.01459	1.17011	1.0844	0	0	0	0	0	0	0	0	0	0	0	0	0
171684047	cutinase	Carbon Cycling	Carbon degradation	Cutin	superkingdom:Eukaryota;kingdom:Fungi;phylum:Ascomycota;class:Sordariomycetes;order:Sordariales;family:Lasiosphaeriaceae;genus:Podospora;species:Podospora anserina;	1.21728	1.44407	1.3461	1.2898	1.27127	1.27527	1.271	0	1.30744	1.36385	1.43395	1.4242	0	0	0	0
157679411	dsra	Sulfur	sulfite reduction	NA	superkingdom:Bacteria;	0.974969	1.18205	1.10096	0	0	0	1.07969	0.97015	1.13733	1.19035	0	1.23786	0	0	0	0
260769120	chitinase	Carbon Cycling	Carbon degradation	Chitin	superkingdom:Bacteria;phylum:Proteobacteria;class:Gammaproteobacteria;order:Vibrionales;family:Vibrionaceae;genus:Vibrio;species:Vibrio furnissii;	0	0	1.71125	1.52724	0	0	0	0	0	1.73467	1.87436	0	0	0	0	0
154299317	pme_Cdeg	Carbon Cycling	Carbon degradation	Pectin	superkingdom:Eukaryota;kingdom:Fungi;phylum:Ascomycota;class:Leotiomycetes;order:Helotiales;family:Sclerotiniaceae;genus:Botryotinia;species:Botryotinia fuckeliana;	0.966467	1.17777	1.08683	0	0	0	0	0	0	0	0	0	0	0	0	0
322378686	terc	Metal Homeostasis	Tellurium	Detoxification	superkingdom:Bacteria;phylum:Proteobacteria;class:Epsilonproteobacteria;order:Campylobacterales;family:Helicobacteraceae;genus:Helicobacter;species:Helicobacter suis;	1.19687	1.42075	1.33533	1.27125	1.26092	1.24452	1.28331	0	1.40423	1.39716	1.45669	1.44112	0	0	0	0
196482332	tfda	Organic Remediation	Aromatics	Chlorinated aromatics	superkingdom:Bacteria;	0.993173	0	1.12281	1.05513	0	0	1.09557	1.01312	0	0	0	0	0	0	0	0
237883375	ara	Carbon Cycling	Carbon degradation	Hemicellulose	superkingdom:Bacteria;phylum:Actinobacteria;class:Actinobacteria;order:Actinomycetales;family:Micromonosporaceae;genus:Micromonospora;	0.950891	1.21945	0	0.988727	0	0	1.12975	0.989374	1.17126	0	1.29484	0	0	0	0	0
27353702	tktA	Carbon Cycling	Carbon fixation	Calvin cycle	superkingdom:Bacteria;phylum:Proteobacteria;class:Alphaproteobacteria;order:Rhizobiales;family:Bradyrhizobiaceae;genus:Bradyrhizobium;species:Bradyrhizobium diazoefficiens;	1.07343	0	1.09667	0.983182	0	0	0	0	0	1.14052	1.24575	0	0	0	0	0
332516757	amyA	Carbon Cycling	Carbon degradation	Starch	superkingdom:Bacteria;phylum:Firmicutes;class:Clostridia;order:Clostridiales;family:Ruminococcaceae;	0.968914	1.1717	0	1.00211	0	0	0	0	0	0	0	0	0	0	0	0
171688444	glucoamylase	Carbon Cycling	Carbon degradation	Starch	superkingdom:Eukaryota;kingdom:Fungi;phylum:Ascomycota;class:Sordariomycetes;order:Sordariales;family:Lasiosphaeriaceae;genus:Podospora;species:Podospora anserina;	1.11798	1.31355	1.23222	1.17701	0	1.16361	1.21156	1.06186	1.27614	1.24157	1.28409	1.32662	1.03183	0	0.971624	0
331023518	amyA	Carbon Cycling	Carbon degradation	Starch	superkingdom:Bacteria;phylum:Proteobacteria;class:Gammaproteobacteria;order:Pseudomonadales;family:Pseudomonadaceae;genus:Pseudomonas;species:Pseudomonas coronafaciens;	0.937335	1.17597	0	1.01152	0	0	0	0	0	0	0	0	0	0	0	0
169624696	cutinase	Carbon Cycling	Carbon degradation	Cutin	superkingdom:Eukaryota;kingdom:Fungi;phylum:Ascomycota;class:Dothideomycetes;order:Pleosporales;family:Phaeosphaeriaceae;genus:Parastagonospora;species:Parastagonospora nodorum;	0	1.60407	1.51621	0	0	0	0	0	0	0	0	0	0	0	0	0
87285396	amyA	Carbon Cycling	Carbon degradation	Starch	superkingdom:Bacteria;phylum:Planctomycetes;class:Planctomycetacia;order:Planctomycetales;family:Planctomycetaceae;genus:Blastopirellula;species:Blastopirellula marina;	1.0144	0	1.08239	1.01672	0	0	0	0	0	0	0	0	0	0	0	0
260905605	dmdA	Sulfur	DMSP degradation	NA	superkingdom:Bacteria;phylum:Actinobacteria;class:Actinobacteria;order:Actinomycetales;family:Brevibacteriaceae;genus:Brevibacterium;species:Brevibacterium linens;	0.999195	0	1.09365	0.999439	0	0	0	0	0	1.14372	0	1.22758	0	0	0	0
225571154	cda	Carbon Cycling	Carbon degradation	Starch	superkingdom:Bacteria;phylum:Firmicutes;class:Clostridia;order:Clostridiales;family:Clostridiaceae;genus:Clostridium;species:Clostridium hylemonae;	0.976723	0	1.08604	1.0097	0	0	0	0	0	0	0	0	0	0	0	0
359822543	nhh	Organic Remediation	Aromatics	Nitoaromatics	superkingdom:Bacteria;phylum:Actinobacteria;class:Actinobacteria;order:Actinomycetales;family:Mycobacteriaceae;genus:Mycobacterium;species:Mycobacterium rhodesiae;	1.10736	1.3347	1.18988	1.2357	1.10715	1.14505	1.15451	1.11018	1.24913	1.17341	1.30052	1.30463	0	0	0	0
161388224	GAPDH_Calvin	Carbon Cycling	Carbon fixation	Calvin cycle	superkingdom:Bacteria;phylum:Proteobacteria;class:Alphaproteobacteria;order:Rhodobacterales;family:Rhodobacteraceae;genus:Phaeobacter;species:Phaeobacter gallaeciensis;	0.943418	0	1.08742	1.01474	0	0	0	0	0	0	0	0	0	0	0	0
361054800	PRK	Carbon Cycling	Carbon fixation	Calvin cycle	superkingdom:Bacteria;phylum:Firmicutes;class:Clostridia;order:Clostridiales;family:Clostridiales Family XVII. Incertae Sedis;genus:Sulfobacillus;species:Sulfobacillus acidophilus;	0.973059	0	1.08879	0.981328	0	0	0	0	0	1.16358	1.21277	0	0	0	0	0
111073745	endochitinase	Carbon Cycling	Carbon degradation	Chitin	superkingdom:Bacteria;	0	1.36924	1.29289	1.25589	0	1.10557	1.17654	0	0	0	1.48553	1.3724	0	0	0	0
92109254	FBPase	Carbon Cycling	Carbon fixation	Calvin cycle	superkingdom:Bacteria;phylum:Proteobacteria;class:Alphaproteobacteria;order:Rhizobiales;family:Bradyrhizobiaceae;genus:Nitrobacter;species:Nitrobacter hamburgensis;	1.31576	1.46389	0	1.28605	0	1.29909	0	1.2637	1.45599	1.44372	0	1.51608	0	0	0	0
255107136	pgk	Carbon Cycling	Carbon fixation	Calvin cycle	superkingdom:Bacteria;phylum:Proteobacteria;class:Alphaproteobacteria;order:Rhodobacterales;family:Rhodobacteraceae;genus:Thalassobium;	0.970434	0	1.07685	0.978484	0	0	0	0	0	0	0	0	0	0	0	0
290467859	phytase	Phosphorus	Phytic acid hydrolysis	NA		1.19689	1.35439	1.2639	1.17638	1.27006	1.19948	1.25883	1.18985	1.34082	1.31617	1.38246	1.37579	0	0	0	0
256361491	chitinase	Carbon Cycling	Carbon degradation	Chitin	superkingdom:Bacteria;phylum:Actinobacteria;class:Actinobacteria;order:Actinomycetales;family:Catenulisporaceae;genus:Catenulispora;species:Catenulispora acidiphila;	0	1.54286	1.45634	0	0	0	0	0	0	0	0	0	0	0	0	0
46392640	pmoa	Carbon Cycling	Methane	Methane oxidation	superkingdom:Bacteria;	1.00595	1.2128	1.14669	1.00441	0	0	1.08429	0.959004	1.19602	1.2303	1.23942	1.24671	0	0.861992	0.87348	0
145246056	phytase	Phosphorus	Phytic acid hydrolysis	NA	superkingdom:Eukaryota;kingdom:Fungi;phylum:Ascomycota;class:Eurotiomycetes;order:Eurotiales;family:Trichocomaceae;genus:Aspergillus;species:Aspergillus niger;	1.15776	1.29405	1.2611	1.20127	1.21984	1.1973	1.15218	1.1103	1.33164	1.28734	1.40479	1.37865	0	0	0	0
39966938	cutinase	Carbon Cycling	Carbon degradation	Cutin	superkingdom:Eukaryota;kingdom:Fungi;phylum:Ascomycota;class:Sordariomycetes;order:Magnaporthales;family:Magnaporthaceae;genus:Magnaporthe;species:Magnaporthe oryzae;	1.14536	1.34559	1.26989	1.17477	1.26067	1.18417	1.20179	0	1.31346	1.27815	1.36908	1.38671	0	0	0	0
145221997	terc	Metal Homeostasis	Tellurium	Detoxification	superkingdom:Bacteria;phylum:Actinobacteria;class:Actinobacteria;order:Actinomycetales;family:Mycobacteriaceae;genus:Mycobacterium;species:Mycobacterium gilvum;	1.02608	1.17732	1.08656	1.03299	0	0	0	0	0	0	0	0	0	0.864035	0.836503	0
240279287	phospholipase_D_fungi	Carbon Cycling	Carbon degradation	Phospholipids	superkingdom:Eukaryota;kingdom:Fungi;phylum:Ascomycota;class:Eurotiomycetes;order:Onygenales;family:Ajellomycetaceae;genus:Ajellomyces;species:Ajellomyces capsulatus;	1.50388	1.8847	1.7537	1.61559	1.77368	0	1.79701	0	1.85088	1.78442	0	1.9357	0	0	1.46574	1.53011
168195189	FBPase	Carbon Cycling	Carbon fixation	Calvin cycle	superkingdom:Bacteria;phylum:Proteobacteria;class:Alphaproteobacteria;order:Rhizobiales;family:Methylobacteriaceae;genus:Methylobacterium;	1.02404	1.19798	1.11715	1.01156	0	0	0	0	0	0	0	0	0	0.865592	0.905868	0
346723290	vana	Carbon Cycling	Carbon degradation	Vanillin/Lignin	superkingdom:Bacteria;phylum:Proteobacteria;class:Gammaproteobacteria;order:Xanthomonadales;family:Xanthomonadaceae;genus:Xanthomonas;species:Xanthomonas alfalfae;	0.961135	1.19763	1.12359	1.0243	0	0	0	0	0	0	0	0	0	0.868321	0.851453	0
169605831	rgl	Carbon Cycling	Carbon degradation	Pectin	superkingdom:Eukaryota;kingdom:Fungi;phylum:Ascomycota;class:Dothideomycetes;order:Pleosporales;family:Phaeosphaeriaceae;genus:Parastagonospora;species:Parastagonospora nodorum;	1.0622	1.22756	1.15865	1.16299	1.06252	1.07292	1.07874	1.0353	1.15217	1.19145	1.21312	1.27361	0	0	0	0
315481242	ppx	Phosphorus	Polyphosphate degradation	NA	superkingdom:Bacteria;phylum:Proteobacteria;class:Epsilonproteobacteria;order:Campylobacterales;family:Campylobacteraceae;genus:Campylobacter;species:Campylobacter upsaliensis;	1.00636	1.18779	1.08959	1.02394	0	0	0	0	1.14699	1.15302	0	0	0.943324	0.888755	0.877501	0
118591660	soxY	Sulfur	Sulfur Oxidation	NA	superkingdom:Bacteria;phylum:Proteobacteria;class:Alphaproteobacteria;order:Rhodobacterales;family:Rhodobacteraceae;genus:Labrenzia;species:Labrenzia aggregata;	1.10711	1.33165	1.25984	1.12266	1.24683	1.17769	1.26464	0	1.31717	1.33913	1.39055	1.38092	0	0	0	0
120610779	endoglucanase	Carbon Cycling	Carbon degradation	Cellulose	superkingdom:Bacteria;phylum:Proteobacteria;class:Betaproteobacteria;order:Burkholderiales;family:Comamonadaceae;genus:Acidovorax;species:Acidovorax citrulli;	0.983716	1.17111	1.08108	1.00701	0	0	0	0	0	0	0	0	0.928352	0.872276	0.843136	0
153962662	sqr	Sulfur	Sulfide Oxidation	NA	superkingdom:Bacteria;	0.975509	1.20528	1.08619	1.00661	0	0	0	0	0	0	0	0	0	0.886602	0	0.909839
146404227	tktA	Carbon Cycling	Carbon fixation	Calvin cycle	superkingdom:Bacteria;phylum:Proteobacteria;class:Alphaproteobacteria;order:Rhizobiales;family:Bradyrhizobiaceae;genus:Bradyrhizobium;	0.990158	1.18665	1.09134	0.977332	0	0	0	0	0	1.11525	1.2154	1.2096	0	0.846951	0	0.922663
302695287	pec_Cdeg	Carbon Cycling	Carbon degradation	Pectin	superkingdom:Eukaryota;kingdom:Fungi;phylum:Basidiomycota;class:Agaricomycetes;order:Agaricales;family:Schizophyllaceae;genus:Schizophyllum;species:Schizophyllum commune;	1.06503	1.27077	1.19221	1.18297	1.20434	1.15937	1.22068	0	1.27874	1.26808	1.37136	1.32351	0	0	0	0
170093714	phospholipase_C_fungi	Carbon Cycling	Carbon degradation	Phospholipids	superkingdom:Eukaryota;kingdom:Fungi;phylum:Basidiomycota;class:Agaricomycetes;order:Agaricales;family:Tricholomataceae;genus:Laccaria;species:Laccaria bicolor;	1.0598	1.24041	1.25999	0	0	0	0	0	1.32406	0	0	1.44384	1.04834	0.956787	0	0
116197288	p450aro	Organic Remediation	Aromatics	polycyclic aromatics	superkingdom:Eukaryota;kingdom:Fungi;phylum:Ascomycota;class:Sordariomycetes;order:Sordariales;family:Chaetomiaceae;genus:Chaetomium;species:Chaetomium globosum;	1.06877	1.18292	1.11204	1.15749	1.13297	1.06351	1.17307	0	1.25045	1.15274	0	1.23871	0	0	0	0
218716833	amyA	Carbon Cycling	Carbon degradation	Starch	superkingdom:Eukaryota;kingdom:Fungi;phylum:Ascomycota;class:Eurotiomycetes;order:Eurotiales;family:Trichocomaceae;genus:Talaromyces;species:Talaromyces stipitatus;	0	1.45483	0	1.30265	0	0	0	0	1.36056	1.2527	1.37161	0	0	0	0	0
157845928	acetylglucosaminidase	Carbon Cycling	Carbon degradation	Chitin	superkingdom:Bacteria;phylum:Proteobacteria;class:Gammaproteobacteria;order:Alteromonadales;family:Shewanellaceae;genus:Shewanella;species:Shewanella pealeana;	1.20486	1.19643	1.10162	1.04926	1.08128	1.16427	1.19337	0.93215	0	0	0	0	0	0	0	0
70729461	chitinase	Carbon Cycling	Carbon degradation	Chitin	superkingdom:Bacteria;phylum:Proteobacteria;class:Gammaproteobacteria;order:Pseudomonadales;family:Pseudomonadaceae;genus:Pseudomonas;species:Pseudomonas protegens;	0	1.49667	0	1.24263	0	0	0	0	0	0	0	0	0	0	0	0
421953064	nosz	Nitrogen	Denitrification	NA	superkingdom:Bacteria;	1.14959	1.24133	1.14025	1.12762	1.27212	1.14628	0	0	1.21776	1.29305	1.33764	1.36226	0	0	0	0
255938415	RgaE	Carbon Cycling	Carbon degradation	Pectin	superkingdom:Eukaryota;kingdom:Fungi;phylum:Ascomycota;class:Eurotiomycetes;order:Eurotiales;family:Trichocomaceae;genus:Penicillium;species:Penicillium chrysogenum;	0.989893	1.19389	1.13243	1.08883	1.07325	1.04732	1.11015	0.929812	0	1.3727	1.28174	1.22641	0	0	0	0
302404451	exoglucanase	Carbon Cycling	Carbon degradation	Cellulose	superkingdom:Eukaryota;kingdom:Fungi;phylum:Ascomycota;class:Sordariomycetes;order:Glomerellales;family:Plectosphaerellaceae;genus:Verticillium;species:Verticillium alfalfae;	0	1.39769	1.30948	0	0	0	1.21905	1.13489	1.36664	0	1.41681	1.45504	0	0	0	0
110678828	soxY	Sulfur	Sulfur Oxidation	NA	superkingdom:Bacteria;phylum:Proteobacteria;class:Alphaproteobacteria;order:Rhodobacterales;family:Rhodobacteraceae;genus:Roseobacter;species:Roseobacter denitrificans;	0	1.38075	1.32144	0	0	0	0	0	1.42367	1.38002	1.51966	1.45752	0	0	0	0
300718113	cysI	Sulfur	Other	NA	superkingdom:Bacteria;phylum:Proteobacteria;class:Gammaproteobacteria;order:Enterobacteriales;family:Enterobacteriaceae;genus:Erwinia;species:Erwinia billingiae;	1.09546	1.18684	1.09905	1.02241	1.08501	1.04227	1.12536	0.946774	1.16875	1.1257	0	1.21813	0	0	0	0
169848168	glx	Carbon Cycling	Carbon degradation	Lignin	superkingdom:Eukaryota;kingdom:Fungi;phylum:Basidiomycota;class:Agaricomycetes;order:Agaricales;family:Psathyrellaceae;genus:Coprinopsis;species:Coprinopsis cinerea;	1.02409	1.22401	1.15623	1.07413	1.14411	1.09051	1.09843	1.03598	1.21596	1.17956	1.21962	1.31109	0	0	0	0
393163011	catechol	Organic Remediation	Aromatics	Other aromatics	superkingdom:Bacteria;phylum:Proteobacteria;class:Betaproteobacteria;order:Burkholderiales;family:Alcaligenaceae;genus:Alcaligenes;species:Alcaligenes faecalis;	0.966889	1.24734	1.20264	1.01845	1.12703	1.06832	1.15724	1.00817	0	1.12835	0	1.26102	0	0	0	0
213536713	exoglucanase	Carbon Cycling	Carbon degradation	Cellulose	superkingdom:Eukaryota;kingdom:Fungi;	1.0418	1.24411	1.17246	0.998049	1.14278	1.08514	1.12206	0.995461	1.19153	0	0	1.26054	0	0	0	0
133778538	chitinase	Carbon Cycling	Carbon degradation	Chitin	superkingdom:Bacteria;	1.2882	0	0	1.38028	0	0	0	0	1.32403	1.40818	1.38208	1.52834	0	0	0	0
358449653	arsc	Metal Homeostasis	Arsenic	Detoxification	superkingdom:Bacteria;phylum:Proteobacteria;class:Gammaproteobacteria;order:Alteromonadales;family:Alteromonadaceae;genus:Marinobacter;species:Marinobacter manganoxydans;	1.01191	1.22271	1.08834	1.00775	1.06721	1.01731	0	0.953247	1.13899	1.15792	0	1.22925	0	0	0	0
164455428	chitinase	Carbon Cycling	Carbon degradation	Chitin	superkingdom:Bacteria;	0.968067	1.22502	1.12634	1.05107	1.11562	1.02374	1.0617	0.945266	1.16602	1.16781	0	1.23445	0	0	0	0
395499456	nitro	Organic Remediation	Others	NA	superkingdom:Bacteria;phylum:Proteobacteria;class:Gammaproteobacteria;order:Pseudomonadales;family:Pseudomonadaceae;genus:Pseudomonas;	0.977189	1.19685	1.16567	0	0	0	0	0	1.15241	1.18145	0	1.23737	0.9394	0.859363	0	0
254445220	pme	Carbon Cycling	Carbon degradation	Pectin	superkingdom:Bacteria;phylum:Verrucomicrobia;class:Verrucomicrobiae;order:Verrucomicrobiales;	0.995731	1.27908	1.19849	1.01716	1.18	1.1257	1.18583	0.96405	1.24813	1.17335	1.21469	1.31205	0	0	0	0
17135268	endoglucanase	Carbon Cycling	Carbon degradation	Cellulose	superkingdom:Bacteria;phylum:Cyanobacteria;order:Nostocales;family:Nostocaceae;genus:Nostoc;	1.05418	1.19724	1.11416	0.977974	1.08856	1.04452	1.08369	0.947425	1.14194	1.14247	1.20053	0	0	0	0	0
366052536	xyla	Carbon Cycling	Carbon degradation	Hemicellulose	superkingdom:Bacteria;phylum:Firmicutes;class:Bacilli;order:Lactobacillales;family:Lactobacillaceae;genus:Lactobacillus;species:Lactobacillus suebicus;	0.992562	1.20372	1.14305	0.980152	1.07625	1.03387	1.06901	0.925585	1.14073	1.18196	0	0	0	0	0	0
326692560	fthfs	Carbon Cycling	Carbon fixation	Reductive acetyl–CoA pathway	superkingdom:Bacteria;phylum:Firmicutes;class:Bacilli;order:Lactobacillales;family:Leuconostocaceae;genus:Leuconostoc;species:Leuconostoc lactis;	1.00955	1.21717	1.1345	1.01562	1.10539	1.07724	1.11403	0.923589	1.15404	1.21521	1.21037	1.21701	0	0	0	0
305660389	amyA	Carbon Cycling	Carbon degradation	Starch	superkingdom:Bacteria;phylum:Actinobacteria;class:Actinobacteria;order:Actinomycetales;family:Corynebacteriaceae;genus:Corynebacterium;species:Corynebacterium matruchotii;	1.00155	1.23408	1.14187	1.01745	1.1134	1.09217	1.13835	0.941003	1.23846	1.18574	1.26886	1.24919	0	0	0	0
305679617	amyA	Carbon Cycling	Carbon degradation	Starch	superkingdom:Bacteria;phylum:Actinobacteria;class:Actinobacteria;order:Actinomycetales;family:Corynebacteriaceae;genus:Corynebacterium;species:Corynebacterium matruchotii;	1.16361	1.45715	0	0	0	0	0	0	0	0	0	0	0	0	0	0
403644665	one_ring_23diox	Organic Remediation	Aromatics	Other aromatics	superkingdom:Bacteria;phylum:Actinobacteria;class:Actinobacteria;order:Actinomycetales;family:Gordoniaceae;genus:Gordonia;	0	1.42587	0	1.19071	0	0	0	0	0	1.40467	0	1.4806	0	0	0	0
227077501	cmci	Organic Remediation	Aromatics	Other aromatics	superkingdom:Bacteria;phylum:Actinobacteria;class:Actinobacteria;order:Actinomycetales;family:Corynebacteriaceae;genus:Corynebacterium;species:Corynebacterium accolens;	1.03499	1.20579	1.1084	1.00165	1.0743	1.09575	1.13346	0.955439	0	1.14722	1.20757	1.24562	0	0	0	0
295663348	aln	Organic Remediation	Others	NA	NA	1.17745	1.45876	1.37966	1.25416	0	0	0	0	0	0	0	0	1.16997	1.09059	1.08727	1.15212
239809545	xylanase	Carbon Cycling	Carbon degradation	Hemicellulose	superkingdom:Eukaryota;kingdom:Fungi;phylum:Ascomycota;class:Eurotiomycetes;order:Eurotiales;family:Trichocomaceae;genus:Paecilomyces;	0	1.36727	0	1.22251	0	0	1.22147	1.13285	1.33741	1.29412	0	1.36949	0	0	0	0
57016642	ppx	Phosphorus	Polyphosphate degradation	NA	superkingdom:Bacteria;phylum:Proteobacteria;class:Epsilonproteobacteria;order:Campylobacterales;family:Campylobacteraceae;genus:Campylobacter;species:Campylobacter upsaliensis;	0.96932	1.28514	1.15475	0.999011	1.15926	1.11798	1.19374	1.00594	1.23282	1.1812	1.20547	1.287	0	0	0	0
33577871	cbaa	Organic Remediation	Aromatics	Chlorinated aromatics	superkingdom:Bacteria;phylum:Proteobacteria;class:Betaproteobacteria;order:Burkholderiales;family:Alcaligenaceae;genus:Bordetella;species:Bordetella bronchiseptica;	0	1.31074	1.26571	0	0	0	0	0	0	1.31367	0	1.3995	0	0	0	0
302405491	phenol_oxidase	Carbon Cycling	Carbon degradation	Lignin	superkingdom:Eukaryota;kingdom:Fungi;phylum:Ascomycota;class:Sordariomycetes;order:Glomerellales;family:Plectosphaerellaceae;genus:Verticillium;species:Verticillium alfalfae;	0.967192	1.19919	1.13594	1.02143	1.08812	1.09663	1.11848	0.977072	1.2026	1.19227	1.19468	1.24149	0	0	0	0
327195249	cox1_Viridiplantae	Other	Phylogenetic	NA	superkingdom:Eukaryota;kingdom:Viridiplantae;phylum:Chlorophyta;class:Trebouxiophyceae;family:Coccomyxaceae;genus:Coccomyxa;species:Coccomyxa subellipsoidea;	0.950356	1.21006	1.12612	1.01372	1.08776	1.07315	1.09957	0	1.17761	1.2083	1.21589	1.26246	0	0	0	0
152145138	phytase	Phosphorus	Phytic acid hydrolysis	NA	superkingdom:Bacteria;phylum:Proteobacteria;class:Gammaproteobacteria;order:Thiotrichales;family:Thiotrichaceae;genus:Beggiatoa;	0.991191	1.20544	1.1149	0.994724	1.11357	1.06534	1.09725	0.993433	0	1.1048	0	1.22437	0	0	0	0
296181207	acetylglucosaminidase	Carbon Cycling	Carbon degradation	Chitin	superkingdom:Bacteria;phylum:Actinobacteria;class:Actinobacteria;order:Actinomycetales;family:Segniliparaceae;genus:Segniliparus;species:Segniliparus rotundus;	0.9442	1.20736	1.1179	1.03078	1.1022	1.08248	1.10624	0.951733	1.17431	1.18193	1.22738	1.24903	0	0	0	0
337730730	dsrB	Sulfur	sulfite reduction	NA	superkingdom:Bacteria;phylum:Proteobacteria;class:Alphaproteobacteria;order:Rhodospirillales;genus:Candidatus Riegeria;	1.00094	1.22782	1.13391	0	0	1.05702	1.1141	0.956268	1.14295	1.19574	1.22615	1.23421	0	0	0	0
162955540	chnb	Organic Remediation	Other Hydrocarbons	NA	superkingdom:Bacteria;phylum:Actinobacteria;class:Actinobacteria;order:Actinomycetales;family:Micrococcaceae;genus:Renibacterium;species:Renibacterium salmoninarum;	1.06176	1.16726	1.07757	0	0	1.0118	0	1.00553	0	0	0	0	0	0	0	0
67525865	pme_Cdeg	Carbon Cycling	Carbon degradation	Pectin	superkingdom:Eukaryota;kingdom:Fungi;phylum:Ascomycota;class:Eurotiomycetes;order:Eurotiales;family:Trichocomaceae;genus:Emericella;species:Emericella nidulans;	1.06462	0	1.35318	1.15171	1.3586	0	0	1.10638	0	1.36887	0	1.48235	0	0	0	0
225163375	rgh	Carbon Cycling	Carbon degradation	Pectin	superkingdom:Bacteria;phylum:Verrucomicrobia;class:Opitutae;family:Opitutaceae;genus:Diplosphaera;species:Diplosphaera colitermitum;	0.987075	1.20256	1.11467	0	0	1.03944	1.07368	0.958007	1.1377	1.16747	1.21247	1.24109	0	0	0	0
225194130	dsra	Sulfur	sulfite reduction	NA	superkingdom:Bacteria;	0.95092	1.18754	0	1.03182	0	0	0	0	0	0	0	0	0.935294	0.881265	0	0
134266926	xyla	Carbon Cycling	Carbon degradation	Hemicellulose	superkingdom:Bacteria;phylum:Firmicutes;class:Bacilli;order:Bacillales;family:Bacillaceae;genus:Geobacillus;species:Geobacillus thermodenitrificans;	0.966178	1.16918	0	1.02322	0	0	0	0	0	0	0	0	0.945637	0.87997	0	0
74057997	dsrB	Sulfur	sulfite reduction	NA	superkingdom:Bacteria;phylum:Proteobacteria;class:Betaproteobacteria;order:Hydrogenophilales;family:Hydrogenophilaceae;genus:Thiobacillus;species:Thiobacillus denitrificans;	0	1.23022	1.21966	0	0	0	0	0	1.2769	0	1.47642	1.289	0	0	0	0
206602153	sucD	Carbon Cycling	Carbon fixation	Reductive tricarboxylic acid cycle	superkingdom:Bacteria;phylum:Nitrospirae;class:Nitrospira;order:Nitrospirales;family:Nitrospiraceae;genus:Leptospirillum;	1.01566	1.17973	1.07567	0	0	1.0289	1.06052	0.938448	0	0	0	0	0	0	0	0
288338072	amyA	Carbon Cycling	Carbon degradation	Starch	superkingdom:Bacteria;phylum:Bacteroidetes;class:Bacteroidia;order:Bacteroidales;family:Prevotellaceae;genus:Prevotella;species:Prevotella buccae;	0.938649	1.23406	1.12401	0	1.06161	0	1.07957	0.989922	1.15309	1.149	1.20571	1.25086	0	0	0	0
306487857	nirs	Nitrogen	Denitrification	NA		0.948601	1.1751	0	0.996632	0	0	0	0	0	0	0	0	0.928242	0.843751	0	0
318042430	b_lactamase	Virulence	Antibiotic resistance	Degradation	superkingdom:Bacteria;phylum:Cyanobacteria;order:Chroococcales;genus:Synechococcus;	0	1.38898	0	1.05377	0	0	0	0	1.32149	0	1.40746	1.42284	0	0	0	0
373560077	mcra	Carbon Cycling	Methane	Methanogenesis	superkingdom:Archaea;phylum:Euryarchaeota;class:Methanococci;order:Methanococcales;family:Methanocaldococcaceae;genus:Methanotorris;species:Methanotorris formicicus;	0.973437	1.18854	1.10159	0	1.05956	0	1.08028	0.927683	1.21226	1.29325	1.20351	1.21322	0	0	0	0
319784883	cmci	Organic Remediation	Aromatics	Other aromatics	superkingdom:Bacteria;phylum:Proteobacteria;class:Alphaproteobacteria;order:Rhizobiales;family:Phyllobacteriaceae;genus:Mesorhizobium;species:Mesorhizobium ciceri;	1.01176	0	1.09384	0.99792	0	0	0	0	0	0	0	0	0.92567	0.872381	0	0
302408715	alpha_galactosidase_fungi	Carbon Cycling	Carbon degradation	Other	superkingdom:Eukaryota;kingdom:Fungi;phylum:Ascomycota;class:Sordariomycetes;order:Glomerellales;family:Plectosphaerellaceae;genus:Verticilium;species:Verticillium albo-atrum;	0.97042	1.20152	1.08639	0	0	1.06599	1.10837	0.946769	0	1.14388	0	1.23	0	0	0	0
146232474	ppk	Phosphorus	Polyphosphate synthesis	NA	superkingdom:Bacteria;phylum:Proteobacteria;class:Gammaproteobacteria;order:Cardiobacteriales;family:Cardiobacteriaceae;genus:Dichelobacter;species:Dichelobacter nodosus;	0.977467	0	1.08408	1.13468	0	1.00829	1.08454	0	0	0	0	0	0	0	0	0
12746408	endochitinase	Carbon Cycling	Carbon degradation	Chitin	superkingdom:Bacteria;phylum:Proteobacteria;class:Gammaproteobacteria;order:Enterobacteriales;family:Enterobacteriaceae;genus:Serratia;	0.947112	1.18956	1.08855	0	1.07657	0	1.09287	0	1.16081	0	0	1.25103	0	0	0	0
3821797	exochitinase	Carbon Cycling	Carbon degradation	Chitin	superkingdom:Bacteria;phylum:Firmicutes;class:Bacilli;order:Bacillales;family:Bacillaceae;genus:Bacillus;	1.02701	1.42472	1.35223	1.10581	1.1655	0	1.26457	0	1.41503	1.19058	1.49997	1.34593	0	0	0.98985	1.0335
169631446	one_ring_23diox	Organic Remediation	Aromatics	Other aromatics	superkingdom:Bacteria;phylum:Actinobacteria;class:Actinobacteria;order:Actinomycetales;family:Mycobacteriaceae;genus:Mycobacterium;	0.962248	0	1.09435	1.06451	0	1.0133	1.06878	0	1.20898	1.33341	1.46018	0	0	0	0	0
375100932	terc	Metal Homeostasis	Tellurium	Detoxification	superkingdom:Bacteria;phylum:Actinobacteria;class:Actinobacteria;order:Actinomycetales;family:Pseudonocardiaceae;genus:Saccharomonospora;species:Saccharomonospora cyanea;	1.09912	1.19761	1.12053	1.10854	0	0	1.66909	1.03178	0	0	0	0	1.00075	0.920231	0.91712	0.938528
386383210	chitinase	Carbon Cycling	Carbon degradation	Chitin	superkingdom:Bacteria;phylum:Actinobacteria;class:Actinobacteria;order:Actinomycetales;family:Streptomycetaceae;genus:Streptomyces;species:Streptomyces tsukubaensis;	1.03366	0	1.08204	0.993796	0	1.01481	0	0.961883	0	0	0	0	0	0	0	0
311330699	phospholipase_D_fungi	Carbon Cycling	Carbon degradation	Phospholipids	superkingdom:Eukaryota;kingdom:Fungi;phylum:Ascomycota;class:Dothideomycetes;order:Pleosporales;family:Pleosporaceae;genus:Pyrenophora;species:Pyrenophora teres;	1.04876	1.17139	1.13324	1.00611	0	0	0	0	1.1511	1.15573	0	0	0	0.853709	0.846727	0.890879
161391886	xyla	Carbon Cycling	Carbon degradation	Hemicellulose	superkingdom:Bacteria;phylum:Proteobacteria;class:Alphaproteobacteria;order:Rhodobacterales;family:Rhodobacteraceae;genus:Roseobacter;species:Roseobacter litoralis;	0	1.18155	1.10208	0	0	0	0	0	0	0	0	0	0	0	0	0
334365082	amyA	Carbon Cycling	Carbon degradation	Starch	superkingdom:Bacteria;phylum:Bacteroidetes;class:Bacteroidia;order:Bacteroidales;family:Rikenellaceae;genus:Alistipes;	0	1.41193	1.35991	1.09233	0	0	1.34671	1.09539	0	0	0	0	1.04607	0.983909	0.992571	0
345865387	fccab	Sulfur	Sulfide Oxidation	NA	superkingdom:Bacteria;phylum:Proteobacteria;class:Gammaproteobacteria;species:endosymbiont of Tevnia jerichonana;	0	1.17499	1.09536	0	0	0	1.10099	0.971575	0	1.13073	1.24643	1.21892	0	0	0	0
374416893	cda	Carbon Cycling	Carbon degradation	Starch	superkingdom:Bacteria;phylum:Firmicutes;class:Clostridia;order:Clostridiales;family:Peptococcaceae;genus:Desulfosporosinus;species:Desulfosporosinus youngiae;	1.3004	1.42172	1.38248	1.31385	1.39345	1.31515	1.40305	0	1.49726	1.44937	1.56993	1.52004	1.24819	0	0	1.22788
300087918	codh	Carbon Cycling	Carbon fixation	Reductive acetyl–CoA pathway	superkingdom:Bacteria;phylum:Chloroflexi;class:Dehalococcoidia;genus:Dehalogenimonas;species:Dehalogenimonas lykanthroporepellens;	0	1.19279	1.07549	0	0	0	0	0	1.13834	1.16838	0	0	0	0	0	0
157930095	xylanase	Carbon Cycling	Carbon degradation	Hemicellulose	superkingdom:Eukaryota;kingdom:Fungi;phylum:Neocallimastigomycota;class:Neocallimastigomycetes;order:Neocallimastigales;family:Neocallimastigaceae;genus:Neocallimastix;	1.08164	1.17837	0	0	0	0	0	0	0	0	0	0	0	0	0	0
184200181	nira	Nitrogen	Assimilatory N reduction	NA	superkingdom:Bacteria;phylum:Actinobacteria;class:Actinobacteria;order:Actinomycetales;family:Micrococcaceae;genus:Kocuria;species:Kocuria rhizophila;	1.0379	1.18765	1.10396	1.04453	0	0	0	0	0	0	0	0	0	0.890346	0.876374	0.889619
296426411	phenol_oxidase	Carbon Cycling	Carbon degradation	Lignin	superkingdom:Bacteria;	1.02394	1.22058	0	0	0	0	0	0	1.17866	1.15028	1.21162	0	0	0	0	0
162286635	GAPDH_Calvin	Carbon Cycling	Carbon fixation	Calvin cycle	superkingdom:Bacteria;phylum:Proteobacteria;class:Betaproteobacteria;order:Burkholderiales;family:Comamonadaceae;genus:Acidovorax;	1.02067	1.18714	1.10254	1.04376	0	0	0	0	0	0	0	0	0	0.853045	0.862739	0.924398
343517897	nrfa	Nitrogen	Dissimilatory N reduction	NA	superkingdom:Bacteria;phylum:Proteobacteria;class:Gammaproteobacteria;order:Pasteurellales;family:Pasteurellaceae;genus:Haemophilus;species:Haemophilus pittmaniae;	1.01862	1.21066	0	0	0	0	0	0	0	0	0	0	0	0	0	0
363423711	cpnc	Organic Remediation	Other Hydrocarbons	NA	superkingdom:Bacteria;phylum:Actinobacteria;class:Actinobacteria;order:Actinomycetales;family:Nocardiaceae;genus:Rhodococcus;species:Rhodococcus pyridinivorans;	1.07603	1.19468	1.15008	1.01813	0	1.06283	1.1124	0.942608	1.18223	1.21228	1.32356	1.25178	0	0.860662	0.860545	0
13249535	dsrB	Sulfur	sulfite reduction	NA	superkingdom:Bacteria;	1.07764	1.22684	1.15011	1.10494	0	0	0	0	0	0	0	0	0.973815	0.959102	0.983222	0.993369
21673844	soxY	Sulfur	Sulfur Oxidation	NA	superkingdom:Bacteria;phylum:Chlorobi;class:Chlorobia;order:Chlorobiales;family:Chlorobiaceae;genus:Chlorobaculum;species:Chlorobaculum tepidum;	1.02234	1.17928	0	0	0	0	0	0	0	1.28168	1.29075	0	0	0	0	0
74316890	aps_apra	Sulfur	adenylylsulfate reductase	NA	superkingdom:Bacteria;phylum:Proteobacteria;class:Betaproteobacteria;order:Hydrogenophilales;family:Hydrogenophilaceae;genus:Thiobacillus;species:Thiobacillus denitrificans;	0.975921	0	0	1.22218	0	0	1.07473	1.17974	0	0	0	0	0	0	0	0
302885653	rgh	Carbon Cycling	Carbon degradation	Pectin	superkingdom:Eukaryota;kingdom:Fungi;phylum:Ascomycota;class:Sordariomycetes;order:Hypocreales;family:Nectriaceae;genus:Fusarium;species:Nectria haematococca;	1.22887	1.45374	1.33662	1.10463	1.31969	1.29172	1.35792	1.20686	1.44585	1.32831	1.46037	1.46254	1.09559	0	1.0479	0
317969431	bphF1	Organic Remediation	Aromatics	Polycyclic aromatics	superkingdom:Bacteria;phylum:Cyanobacteria;order:Chroococcales;genus:Synechococcus;	1.00708	1.18388	1.10802	1.00437	0	0	0	0	0	1.1274	0	1.20717	0	0.885917	0.85401	0.894091
146402065	mmox	Carbon Cycling	Methane	Methane oxidation	superkingdom:Bacteria;phylum:Proteobacteria;class:Alphaproteobacteria;order:Rhodospirillales;family:Acetobacteraceae;genus:Acidiphilium;species:Acidiphilium cryptum;	1.13307	1.18428	1.07914	1.06537	0	1.07768	1.09378	1.00455	0	0	0	0	0.945098	0.887968	0.868728	0
182680297	mmox	Carbon Cycling	Methane	Methane oxidation	superkingdom:Bacteria;phylum:Proteobacteria;class:Alphaproteobacteria;order:Rhizobiales;family:Beijerinckiaceae;genus:Beijerinckia;species:Beijerinckia indica;	1.01233	1.18178	0	0	0	0	0	0	0	0	0	0	0	0	0	0
342316470	aoxb	Metal Homeostasis	Arsenic	Detoxification	superkingdom:Bacteria;	1.09602	1.1791	1.14434	1.04126	0	1.06895	1.09144	0	0	0	0	0	0.936669	0.882679	0.884044	0
169803287	xylanase	Carbon Cycling	Carbon degradation	Hemicellulose	superkingdom:Bacteria;phylum:Firmicutes;class:Bacilli;order:Lactobacillales;family:Leuconostocaceae;genus:Leuconostoc;species:Leuconostoc citreum;	1.01446	1.17692	0	0	0	0	0	0	0	0	0	0	0	0	0	0
208936496	dsrB	Sulfur	sulfite reduction	NA		1.02618	0	0	1.16464	0	0	0	0	0	0	0	0	0	0	0	0
302405457	exoglucanase	Carbon Cycling	Carbon degradation	Cellulose	superkingdom:Eukaryota;kingdom:Fungi;phylum:Ascomycota;class:Sordariomycetes;order:Glomerellales;family:Plectosphaerellaceae;genus:Verticilium;species:Verticillium albo-atrum;	0.941991	0	1.08917	1.01579	0	1.0726	1.06892	0.966241	0	0	0	0	0	0	0	0
121302140	mer	Metal Homeostasis	Mercury	Detoxification	superkingdom:Bacteria;phylum:Proteobacteria;class:Betaproteobacteria;order:Burkholderiales;family:Burkholderiaceae;genus:Ralstonia;species:Ralstonia pickettii;	1.07738	1.23624	1.13437	1.0066	0	1.06348	0	0.955381	0	0	0	0	0	0.858343	0	0.912928
189439635	ppx	Phosphorus	Polyphosphate degradation	NA	superkingdom:Bacteria;phylum:Actinobacteria;class:Actinobacteria;order:Bifidobacteriales;family:Bifidobacteriaceae;genus:Bifidobacterium;species:Bifidobacterium longum;	1.01281	1.16837	0	0	0	0	0	0	0	0	0	0	0	0	0	0
310799600	rgl	Carbon Cycling	Carbon degradation	Pectin	superkingdom:Eukaryota;kingdom:Fungi;phylum:Ascomycota;class:Sordariomycetes;order:Glomerellales;family:Glomerellaceae;genus:Colletotrichum;species:Colletotrichum graminicola;	0.998271	1.17962	0	0	0	0	0	0	0	0	0	0	0	0	0	0
315313144	amyA	Carbon Cycling	Carbon degradation	Starch	superkingdom:Bacteria;phylum:Actinobacteria;class:Actinobacteria;order:Actinomycetales;family:Actinomycetaceae;genus:Actinomyces;species:Actinomyces sp. oral taxon 180;	0	1.77312	1.65919	0	0	1.56975	1.6631	0	0	0	0	0	0	0	0	0
17385484	narg	Nitrogen	Denitrification	NA	superkingdom:Bacteria;phylum:Firmicutes;class:Bacilli;order:Bacillales;family:Paenibacillaceae;genus:Paenibacillus;	1.05548	1.20737	1.09944	1.09243	0	0	0	0	0	0	0	0	1.00988	0.93962	0.942447	0.969239
340553643	arsc	Metal Homeostasis	Arsenic	Detoxification	superkingdom:Bacteria;phylum:Proteobacteria;class:Betaproteobacteria;order:Burkholderiales;family:Oxalobacteraceae;genus:Collimonas;species:Collimonas fungivorans;	1.04079	1.18396	1.09113	1.05048	0	0	0	0	1.16978	1.11018	0	0	0.94879	0.908567	0.905628	0.927559
220711726	ophc	Organic Remediation	Aromatics	Aromatic carboxylic acid	superkingdom:Bacteria;phylum:Proteobacteria;class:Betaproteobacteria;order:Burkholderiales;family:Comamonadaceae;genus:Comamonas;species:Comamonas testosteroni;	1.0213	1.2353	1.10831	1.04983	0	1.05439	1.0566	0.972321	0	0	0	0	0.953559	0.877321	0.873522	0
190685337	amyA	Carbon Cycling	Carbon degradation	Starch	superkingdom:Bacteria;phylum:Proteobacteria;class:Gammaproteobacteria;order:Pseudomonadales;family:Pseudomonadaceae;genus:Cellvibrio;species:Cellvibrio japonicus;	1.02777	1.21758	1.14266	1.11954	0	0	0	0	0	0	0	0	1.05973	0.944826	0.959325	1.01751
37651310	dbdc	Organic Remediation	Aromatics	Heterocyclic aromatics	superkingdom:Bacteria;phylum:Proteobacteria;class:Alphaproteobacteria;order:Rhizobiales;family:Xanthobacteraceae;genus:Xanthobacter;	1.02228	1.22488	1.1077	1.05052	0	1.04342	0	0.986046	0	0	0	0	0.941696	0.867933	0.885264	0
226226674	arsm	Metal Homeostasis	Arsenic	Detoxification	superkingdom:Bacteria;phylum:Gemmatimonadetes;class:Gemmatimonadetes;order:Gemmatimonadales;family:Gemmatimonadaceae;genus:Gemmatimonas;species:Gemmatimonas aurantiaca;	1.0948	1.21223	1.11482	1.13473	0	0	0	0	0	0	0	0	1.08141	0.979937	0.981472	1.02467
117990892	catechol	Organic Remediation	Aromatics	Other aromatics	superkingdom:Bacteria;phylum:Proteobacteria;class:Betaproteobacteria;order:Burkholderiales;family:Burkholderiaceae;genus:Burkholderia;species:Burkholderia phytofirmans;	1.08291	1.18619	1.12634	1.08179	0	0	0	0	0	0	0	0	1.02999	0.946778	0.962877	0.977596
89070845	amyA	Carbon Cycling	Carbon degradation	Starch	superkingdom:Bacteria;phylum:Proteobacteria;class:Alphaproteobacteria;order:Rhodobacterales;family:Rhodobacteraceae;genus:Oceanicola;species:Oceanicola granulosus;	1.01362	1.21307	1.16328	1.11223	0	0	0	0	1.20155	1.13923	0	1.2249	1.05385	0.972722	0.959146	0.989031
261358199	pme_Cdeg	Carbon Cycling	Carbon degradation	Pectin	superkingdom:Eukaryota;kingdom:Fungi;phylum:Ascomycota;class:Sordariomycetes;order:Glomerellales;family:Plectosphaerellaceae;genus:Verticillium;species:Verticillium alfalfae;	1.03331	1.19976	1.13376	1.11435	0	0	0	0	1.18331	1.15395	1.26703	1.20562	1.04898	0.947537	0.963651	0.984914
167362109	nitrilase	Organic Remediation	Aromatics	Other aromatics	superkingdom:Bacteria;phylum:Proteobacteria;class:Alphaproteobacteria;order:Rhizobiales;family:Rhizobiaceae;genus:Rhizobium;species:Rhizobium leguminosarum;	0.983775	1.18051	0	0	0	0	0	0	0	0	0	0	0	0	0	0
403053359	catb	Organic Remediation	Aromatics	BTEX and related aromatics	superkingdom:Bacteria;phylum:Proteobacteria;class:Gammaproteobacteria;order:Pseudomonadales;family:Moraxellaceae;genus:Acinetobacter;species:Acinetobacter bereziniae;	0.982609	1.18131	0	0	0	0	0	0	0	0	0	0	0	0	0	0
294341600	gdh	Nitrogen	Ammonification	NA	superkingdom:Bacteria;phylum:Proteobacteria;class:Betaproteobacteria;order:Burkholderiales;genus:Thiomonas;	0.979397	1.18411	0	0	0	0	0	0	0	0	0	0	0	0	0	0
299524961	pgk	Carbon Cycling	Carbon fixation	Calvin cycle	superkingdom:Bacteria;phylum:Proteobacteria;class:Alphaproteobacteria;order:Rhizobiales;family:Hyphomicrobiaceae;genus:Hyphomicrobium;species:Hyphomicrobium denitrificans;	1.02753	1.18463	1.09504	1.06024	0	0	0	0	0	0	0	0	0.96311	0.902537	0.883663	0.968989
116198565	lactase_fungi	Carbon Cycling	Carbon degradation	Lactose	superkingdom:Eukaryota;kingdom:Fungi;phylum:Ascomycota;class:Sordariomycetes;order:Sordariales;family:Chaetomiaceae;genus:Chaetomium;species:Chaetomium globosum;	1.09841	1.25244	1.17279	1.19035	0	1.08856	1.10463	0	1.17777	1.22084	1.27962	1.27778	1.11529	0	1.03368	1.06758
339433871	Rubisco_Alveolata	Carbon Cycling	Carbon fixation	Calvin cycle	superkingdom:Eukaryota;class:Dinophyceae;order:Gymnodiniales;family:Kareniaceae;genus:Karlodinium;	0	0	1.0979	1.06253	0	0	0	0	0	0	0	0	0	0	0	0
344690004	rubisco	Carbon Cycling	Carbon fixation	Calvin cycle	superkingdom:Bacteria;	1.08765	1.22811	1.13606	1.12918	0	0	0	0	0	1.10451	0	1.22166	1.05643	1.00698	0.993417	1.02563
3337415	dbdd	Organic Remediation	Aromatics	Heterocyclic aromatics	superkingdom:Bacteria;phylum:Proteobacteria;class:Betaproteobacteria;order:Burkholderiales;family:Burkholderiaceae;genus:Ralstonia;	0.989985	1.16997	0	0	0	0	0	0	0	0	0	0	0	0	0	0
34366094	endopolygalacturonase_fungi	Carbon Cycling	Carbon degradation	Pectin	superkingdom:Eukaryota;kingdom:Fungi;phylum:Ascomycota;class:Eurotiomycetes;order:Eurotiales;family:Trichocomaceae;genus:Aspergillus;	0.985844	1.17003	0	0	0	0	0	0	0	0	0	0	0	0	0	0
325291982	amyA	Carbon Cycling	Carbon degradation	Starch	superkingdom:Bacteria;phylum:Proteobacteria;class:Alphaproteobacteria;order:Rhizobiales;family:Rhizobiaceae;genus:Agrobacterium;	1.01743	1.23522	1.11908	1.08301	0	0	0	0	0	0	0	0	1.00357	0.973839	0.909205	0.991143
255950194	ara	Carbon Cycling	Carbon degradation	Hemicellulose	superkingdom:Eukaryota;kingdom:Fungi;phylum:Ascomycota;class:Eurotiomycetes;order:Eurotiales;family:Trichocomaceae;genus:Penicillium;species:Penicillium chrysogenum;	1.0409	1.19922	1.12233	1.09068	0	0	0	0	0	0	0	0	1.00647	0.930929	0.937236	1.00425
392727225	b_lactamase	Virulence	Antibiotic resistance	Degradation	superkingdom:Bacteria;phylum:Proteobacteria;class:Alphaproteobacteria;order:Rhizobiales;family:Methylobacteriaceae;genus:Methylobacterium;	0.978392	1.1765	0	0	0	0	0	0	1.15454	1.12416	0	0	0	0	0	0
299800789	assa	Organic Remediation	Other Hydrocarbons	NA		0.994975	1.1792	1.09685	1.03363	0	0	1.07221	0.945097	0	0	0	0	0.932891	0.867349	0.89338	0.926854
110648072	gdh	Nitrogen	Ammonification	NA	superkingdom:Bacteria;phylum:Proteobacteria;class:Gammaproteobacteria;order:Oceanospirillales;family:Alcanivoracaceae;genus:Alcanivorax;species:Alcanivorax borkumensis;	1.0446	0	1.10939	0	0	0	0	0	0	0	0	0	0	0	0	0
70983922	pme_Cdeg	Carbon Cycling	Carbon degradation	Pectin	superkingdom:Eukaryota;kingdom:Fungi;phylum:Ascomycota;class:Eurotiomycetes;order:Eurotiales;family:Trichocomaceae;genus:Aspergillus;species:Aspergillus fumigatus;	1.11704	1.25336	1.18959	1.15429	1.16965	1.08812	1.79836	1.06204	1.15871	1.10399	0	1.24541	1.05063	0	0.952154	0
354560558	ccmL	Carbon Cycling	Carbon fixation	Bacterial Microcompartments	superkingdom:Bacteria;phylum:Firmicutes;class:Clostridia;order:Clostridiales;family:Peptococcaceae;genus:Desulfosporosinus;species:Desulfosporosinus meridiei;	1.00048	0	0	1.14524	0	0	0	0	0	0	0	0	0	0	0	0
375081539	ara	Carbon Cycling	Carbon degradation	Hemicellulose	superkingdom:Bacteria;phylum:Firmicutes;class:Bacilli;order:Bacillales;family:Paenibacillaceae;genus:Paenibacillus;	0.960052	1.18144	0	0	0	0	1.09509	0.931652	1.14594	1.104	0	1.22812	0	0	0	0
219542518	MCM	Carbon Cycling	Carbon fixation	3-hydroxypropionate bicycle	superkingdom:Bacteria;phylum:Chloroflexi;class:Chloroflexi;order:Chloroflexales;family:Chloroflexaceae;genus:Chloroflexus;species:Chloroflexus aggregans;	0.977183	1.18622	1.12888	1.00568	0	0	1.0794	0.988904	0	1.1866	0	1.22393	0.975054	0.902022	0.87595	0.917944
268549428	amoa	Nitrogen	Nitrification	NA	superkingdom:Archaea;	0.963384	1.17711	0	0	0	0	0	0	0	1.13596	0	1.22172	0	0	0	0
70988813	invertase_fungi	Carbon Cycling	Carbon degradation	sucrose	superkingdom:Eukaryota;kingdom:Fungi;phylum:Ascomycota;class:Eurotiomycetes;order:Eurotiales;family:Trichocomaceae;genus:Aspergillus;species:Aspergillus fumigatus;	1.04546	1.28325	1.16131	1.18161	0	0	0	0	0	0	0	0	1.02162	1.0379	1.04996	1.07611
238497984	lactase_fungi	Carbon Cycling	Carbon degradation	Lactose	superkingdom:Eukaryota;kingdom:Fungi;phylum:Ascomycota;class:Eurotiomycetes;order:Eurotiales;family:Trichocomaceae;genus:Aspergillus;species:Aspergillus flavus;	1.05941	1.25409	1.1574	1.12705	0	1.08294	0	1.05942	1.20009	1.13469	1.24355	0	0	0	0.973002	1.01724
21449824	exoglucanase	Carbon Cycling	Carbon degradation	Cellulose	superkingdom:Bacteria;phylum:Firmicutes;class:Bacilli;order:Bacillales;family:Paenibacillaceae;genus:Paenibacillus;	1.03532	1.17109	1.08417	1.00415	0	0	0	0	0	0	0	0	0.959422	0.867959	0.870263	0.957935
387844322	amyA	Carbon Cycling	Carbon degradation	Starch	superkingdom:Bacteria;phylum:Bacteroidetes;class:Cytophagia;order:Cytophagales;family:Cytophagaceae;genus:Fibrisoma;species:Fibrisoma limi;	0.952467	1.18446	0	0	0	0	0	0	0	0	0	0	0	0	0	0
193086716	mdh	Carbon Cycling	Carbon fixation	Reductive tricarboxylic acid cycle	superkingdom:Bacteria;phylum:Chlorobi;class:Chlorobia;order:Chlorobiales;family:Chlorobiaceae;genus:Chlorobaculum;species:Chlorobaculum parvum;	0.983319	1.17098	1.08854	1.03252	0	0	0	0	0	0	0	0	0	0.88002	0.897574	0.896608
319414064	phenol_oxidase	Carbon Cycling	Carbon degradation	Lignin	superkingdom:Bacteria;	1.04277	1.17106	1.10912	1.03841	0	0	0	0	0	0	0	0	0.940592	0.936777	0.892717	0.953183
301119085	rgl	Carbon Cycling	Carbon degradation	Pectin	superkingdom:Eukaryota;order:Peronosporales;genus:Phytophthora;species:Phytophthora infestans;	0.937105	1.19741	0	0	0	0	0	0	0	0	0	0	0	0	0	0
407646237	ben_bcla	virulence	NA	NA	superkingdom:Bacteria;phylum:Actinobacteria;class:Actinobacteria;order:Actinomycetales;family:Nocardiaceae;genus:Nocardia;species:Nocardia brasiliensis;	1.03116	1.17794	1.10158	1.04152	0	0	0	0	0	0	0	0	0.950035	0.907826	0.935057	0.929288
167516232	hsp90_Choanoflagellida	Other	Phylogenetic	NA	superkingdom:Eukaryota;order:Choanoflagellida;family:Codonosigidae;genus:Monosiga;species:Monosiga brevicollis;	0.996433	1.17853	1.13832	1.03965	0	0	0	0	0	0	0	0	0.927601	0.922878	0.910533	0.943528
398337677	chnb	Organic Remediation	Other Hydrocarbons	NA	superkingdom:Bacteria;phylum:Spirochaetes;class:Spirochaetia;order:Spirochaetales;family:Leptospiraceae;genus:Leptospira;species:Leptospira kmetyi;	0.968751	1.17572	1.09986	1.05911	0	0	0	0	0	0	0	0	0.965622	0.89594	0.870031	0.950572
99030480	ppk	Phosphorus	Polyphosphate synthesis	NA	superkingdom:Bacteria;	1.01801	0	1.10813	0	0	0	0	0	1.15433	1.095	0	0	0	0	0	0
398388171	badh	Organic Remediation	Aromatics	Other aromatics	superkingdom:Eukaryota;kingdom:Fungi;phylum:Ascomycota;class:Dothideomycetes;order:Capnodiales;family:Mycosphaerellaceae;genus:Zymoseptoria;species:Zymoseptoria tritici;	0	1.57768	1.49796	1.39365	1.50746	1.42149	1.52588	0	1.58158	1.49359	1.61978	1.6309	0	0	0	0
326801334	cellobiase	Carbon Cycling	Carbon degradation	Cellulose	superkingdom:Bacteria;phylum:Bacteroidetes;class:Sphingobacteriia;order:Sphingobacteriales;family:Sphingobacteriaceae;genus:Sphingobacterium;	0.943786	1.18133	0	0	0	0	0	0	0	0	0	0	0	0	0	0
270511987	chitinase	Carbon Cycling	Carbon degradation	Chitin	superkingdom:Bacteria;phylum:Actinobacteria;class:Actinobacteria;order:Actinomycetales;family:Streptosporangiaceae;genus:Streptosporangium;species:Streptosporangium roseum;	1.03528	1.16929	1.08313	1.05218	0	1.04251	0	0.950342	1.20282	1.09862	0	0	0	0.864552	0.862125	0
88866443	dsrB	Sulfur	sulfite reduction	NA	superkingdom:Bacteria;	0.957347	1.16676	0	0	0	0	0	0	1.15337	1.09106	0	0	0	0	0	0
76875975	xylj	Organic Remediation	Aromatics	BTEX and related aromatics	superkingdom:Bacteria;phylum:Proteobacteria;class:Gammaproteobacteria;order:Alteromonadales;family:Pseudoalteromonadaceae;genus:Pseudoalteromonas;species:Pseudoalteromonas haloplanktis;	1.01219	0	1.11123	0	0	0	0	0	1.15008	1.13779	0	1.20682	0	0	0	0
84489913	nifh	Nitrogen	Nitrogen fixation	NA	superkingdom:Archaea;phylum:Euryarchaeota;class:Methanobacteria;order:Methanobacteriales;family:Methanobacteriaceae;genus:Methanosphaera;species:Methanosphaera stadtmanae;	0.942506	1.18033	0	0	0	0	0	0	0	1.13274	1.2158	0	0	0	0	0
192764508	narg	Nitrogen	Denitrification	NA	superkingdom:Bacteria;	1.03217	0	1.08767	0	0	0	0	0	0	1.10864	0	1.30811	0	0	0	0
224371587	alkk	Organic Remediation	Others	NA	superkingdom:Bacteria;phylum:Proteobacteria;class:Deltaproteobacteria;order:Desulfobacterales;family:Desulfobacteraceae;genus:Desulfobacterium;species:Desulfobacterium autotrophicum;	1.01629	1.19462	1.11169	1.01275	0	0	1.1554	1.02579	0	0	0	0	1.01597	0.900507	0.926606	0.943698
300022923	fccab	Sulfur	Sulfide Oxidation	NA	superkingdom:Bacteria;phylum:Proteobacteria;class:Alphaproteobacteria;order:Rhizobiales;family:Hyphomicrobiaceae;genus:Hyphomicrobium;species:Hyphomicrobium denitrificans;	0.960922	0	1.15651	0	0	0	0	0	0	0	0	0	0	0	0	0
74053804	one_ring_23diox	Organic Remediation	Aromatics	Other aromatics	superkingdom:Bacteria;	0.952731	1.16392	0	0	0	0	0	0	0	0	0	0	0	0	0	0
295969308	amyA	Carbon Cycling	Carbon degradation	Starch	superkingdom:Bacteria;phylum:Actinobacteria;class:Actinobacteria;order:Actinomycetales;family:Corynebacteriaceae;genus:Corynebacterium;species:Corynebacterium ammoniagenes;	1.01293	1.17929	1.09138	1.05698	0	0	1.08132	1.00972	0	0	0	0	0.966925	0.909359	0.913459	0.961595
229749363	cellobiase	Carbon Cycling	Carbon degradation	Cellulose	superkingdom:Bacteria;phylum:Actinobacteria;class:Actinobacteria;order:Actinomycetales;family:Glycomycetaceae;genus:Stackebrandtia;species:Stackebrandtia nassauensis;	1.00624	1.19031	1.10708	1.09108	0	0	0	0	0	0	0	0	0.985833	0.949923	0.935734	0.96686
325666825	ppx	Phosphorus	Polyphosphate degradation	NA	superkingdom:Bacteria;phylum:Proteobacteria;class:Gammaproteobacteria;order:Enterobacteriales;family:Enterobacteriaceae;genus:Yersinia;species:Yersinia enterocolitica;	0.973815	1.19649	1.0819	1.03379	0	0	0	0	0	0	0	0	0.998335	0.913312	0.882433	0.923019
388587252	arsc	Metal Homeostasis	Arsenic	Detoxification	superkingdom:Bacteria;phylum:Proteobacteria;class:Alphaproteobacteria;order:Rhizobiales;family:Methylobacteriaceae;genus:Microvirga;	1.02701	1.19203	1.09675	1.12262	0	0	0	0	1.13462	1.1343	0	0	0	0.956561	0.956509	0.997122
159040073	bphF1	Organic Remediation	Aromatics	Polycyclic aromatics	superkingdom:Bacteria;phylum:Actinobacteria;class:Actinobacteria;order:Actinomycetales;family:Micromonosporaceae;genus:Salinispora;species:Salinispora arenicola;	1.01427	1.16665	1.08636	1.05927	0	0	0	0	1.15462	1.11168	0	0	1.0008	0.926014	0.880609	0.963804
88864893	phn	Organic Remediation	Herbicides related compound	NA	superkingdom:Bacteria;phylum:Proteobacteria;class:Alphaproteobacteria;order:Rhodobacterales;family:Rhodobacteraceae;genus:Jannaschia;	0.941953	1.1803	1.10846	1.11129	0	0	0	0	0	0	0	0	0.995173	0.900478	0.911951	0.977568
157320820	cysI	Sulfur	Other	NA	superkingdom:Bacteria;phylum:Proteobacteria;class:Gammaproteobacteria;order:Enterobacteriales;family:Enterobacteriaceae;genus:Serratia;species:Serratia proteamaculans;	1.13443	1.32357	1.25165	1.20269	1.23982	1.16538	0	0	0	0	1.48045	1.37449	1.08942	0	0	1.09821
239579601	tutfdg	Organic Remediation	Aromatics	BTEX and related aromatics	superkingdom:Bacteria;	1.0663	1.18015	1.10051	1.06905	0	0	0	0	1.1646	1.09583	0	0	1.01395	0.945064	0.940929	1.00007
124257909	tutfdg	Organic Remediation	Aromatics	BTEX and related aromatics	superkingdom:Bacteria;phylum:Firmicutes;class:Clostridia;order:Clostridiales;family:Peptococcaceae;genus:Desulfotomaculum;	1.02444	1.15747	1.08316	1.07399	0	0	0	0	0	0	0	0	1.01172	0.927692	0.903663	0.958825
288867453	amyA	Carbon Cycling	Carbon degradation	Starch	superkingdom:Bacteria;phylum:Firmicutes;class:Clostridia;order:Clostridiales;family:Clostridiaceae;genus:Clostridium;species:Clostridium hathewayi;	0.978973	1.18919	1.12569	1.11033	0	0	0	0	0	0	0	0	1.0233	0.966381	0.922617	0.983486
299123733	mannanase	Carbon Cycling	Carbon degradation	Hemicellulose	superkingdom:Archaea;phylum:Euryarchaeota;class:Halobacteria;order:Halobacteriales;family:Halobacteriaceae;genus:Halalkalicoccus;species:Halalkalicoccus jeotgali;	1.038	1.16313	1.12533	1.04312	0	0	0	0	1.20036	1.15776	1.22918	0	0.984987	0.944285	0.925554	0.959496
392716424	arsc	Metal Homeostasis	Arsenic	Detoxification	superkingdom:Bacteria;phylum:Proteobacteria;class:Betaproteobacteria;order:Burkholderiales;family:Burkholderiaceae;genus:Ralstonia;	0.998537	1.1693	1.09954	1.04757	0	0	0	0	0	0	0	0	0.968331	0.90799	0.922721	0.930915
383760988	cellobiase	Carbon Cycling	Carbon degradation	Cellulose	superkingdom:Bacteria;phylum:Chloroflexi;class:Caldilineae;order:Caldilineales;family:Caldilineaceae;genus:Caldilinea;species:Caldilinea aerophila;	1.08214	1.19212	1.10495	1.00152	0	1.05032	1.112	0.942403	0	0	0	0	0	0.88191	0.913519	0
227542472	ppx	Phosphorus	Polyphosphate degradation	NA	superkingdom:Bacteria;phylum:Actinobacteria;class:Actinobacteria;order:Actinomycetales;family:Corynebacteriaceae;genus:Corynebacterium;species:Corynebacterium glucuronolyticum;	0.95785	1.17724	1.10888	1.02369	0	1.01262	0	0.949595	0	0	0	0	0	0.84994	0.842424	0
145591451	APS_AprB	Sulfur	adenylylsulfate reductase	NA	superkingdom:Archaea;phylum:Crenarchaeota;class:Thermoprotei;order:Thermoproteales;family:Thermoproteaceae;genus:Pyrobaculum;species:Pyrobaculum arsenaticum;	1.03471	1.18072	1.08358	1.09077	0	0	0	0	0	0	0	0	1.01804	0.930313	0.945179	0.982865
197782088	exochitinase	Carbon Cycling	Carbon degradation	Chitin	superkingdom:Bacteria;phylum:Actinobacteria;class:Actinobacteria;order:Actinomycetales;family:Streptomycetaceae;genus:Streptomyces;species:Streptomyces sviceus;	0.981583	1.22311	1.12542	1.06984	0	0	0	0	0	0	0	0	1.01948	0.957257	0.918485	0.996774
223029681	actin_Stramenopiles	Other	Phylogenetic	NA	superkingdom:Eukaryota;order:Bicosoecida;genus:Nerada;	0.971555	1.18591	1.09571	1.03791	0	0	0	0	0	0	0	0	0	0.898113	0.899525	0.939288
377564641	amyA	Carbon Cycling	Carbon degradation	Starch	superkingdom:Bacteria;phylum:Actinobacteria;class:Actinobacteria;order:Actinomycetales;family:Gordoniaceae;genus:Gordonia;species:Gordonia sputi;	0.993629	0	1.10572	0	0	0	0	0	1.15231	0	1.26838	0	0	0	0	0
77958817	phn	Organic Remediation	Herbicides related compound	NA	superkingdom:Bacteria;phylum:Proteobacteria;class:Gammaproteobacteria;order:Enterobacteriales;family:Enterobacteriaceae;genus:Yersinia;species:Yersinia bercovieri;	1.0157	0	1.08156	0	0	0	0	0	0	0	0	0	0	0	0	0
372281399	acetylglucosaminidase	Carbon Cycling	Carbon degradation	Chitin	superkingdom:Bacteria;phylum:Proteobacteria;class:Alphaproteobacteria;order:Rhodobacterales;family:Rhodobacteraceae;genus:Oceanicola;	1.02669	1.19961	1.1364	1.10191	0	0	0	0	0	0	0	0	0.966698	0.960576	0.986683	1.01216
302405158	ara	Carbon Cycling	Carbon degradation	Hemicellulose	superkingdom:Eukaryota;kingdom:Fungi;phylum:Ascomycota;class:Sordariomycetes;order:Glomerellales;family:Plectosphaerellaceae;genus:Verticillium;species:Verticillium alfalfae;	1.07041	1.32439	1.15972	1.12952	1.10504	1.09029	1.10436	1.08113	1.17161	1.16278	1.19966	1.22768	1.00266	0	0	1.03848
218548839	one_ring_12diox	Organic Remediation	Aromatics	Other aromatics	superkingdom:Bacteria;phylum:Proteobacteria;class:Gammaproteobacteria;order:Enterobacteriales;family:Enterobacteriaceae;genus:Escherichia;species:Escherichia fergusonii;	1.04341	1.18408	1.11566	1.02826	0	0	1.08929	0.998935	0	0	0	0	0	0.887387	0.93418	1.02354
343774438	pgk	Carbon Cycling	Carbon fixation	Calvin cycle	superkingdom:Bacteria;phylum:Proteobacteria;class:Gammaproteobacteria;order:Acidithiobacillales;family:Acidithiobacillaceae;genus:Acidithiobacillus;species:Acidithiobacillus ferrivorans;	0	0	1.11417	0.980828	0	0	0	0	1.14601	1.13529	0	0	0	0	0	0
373944238	ara	Carbon Cycling	Carbon degradation	Hemicellulose	superkingdom:Bacteria;phylum:Firmicutes;class:Clostridia;order:Clostridiales;family:Clostridiaceae;genus:Clostridium;	0.988261	1.1977	1.105	1.09771	0	0	0	0	0	0	0	0	1.03053	0.939716	0.955122	0.973472
83840590	sqr	Sulfur	Sulfide Oxidation	NA	superkingdom:Bacteria;phylum:Proteobacteria;class:Alphaproteobacteria;order:Rhodobacterales;family:Rhodobacteraceae;genus:Sulfitobacter;	1.001	1.18056	1.12569	1.12343	0	0	0	0	0	0	0	0	1.00305	0.977027	0.954856	0.990712
182633542	arsc	Metal Homeostasis	Arsenic	Detoxification	superkingdom:Bacteria;phylum:Proteobacteria;class:Alphaproteobacteria;order:Rhizobiales;family:Beijerinckiaceae;genus:Beijerinckia;species:Beijerinckia indica;	0.958183	1.23925	1.12466	1.03821	0	1.0772	1.08549	1.05938	1.23308	0	1.23608	0	0.977372	0.873352	0.88437	0
197786138	nhh	Organic Remediation	Aromatics	Nitoaromatics	superkingdom:Bacteria;phylum:Actinobacteria;class:Actinobacteria;order:Actinomycetales;family:Streptomycetaceae;genus:Streptomyces;species:Streptomyces sviceus;	1.02249	1.16614	1.08632	1.04913	0	0	0	0	0	0	0	0	1.00814	0.924116	0.915742	0.950751
303276773	mg_chelatase	Secondary metabolism	Pigments	Chlorophyll	superkingdom:Eukaryota;kingdom:Viridiplantae;phylum:Chlorophyta;class:Mamiellophyceae;order:Mamiellales;genus:Micromonas;species:Micromonas pusilla;	1.08931	1.3321	1.2644	1.23823	1.19844	1.18089	1.17114	0	1.24526	1.21371	1.2933	1.31153	1.19135	0	0	1.1616
84494866	nicdehydr	Organic Remediation	Aromatics	Heterocyclic aromatics	superkingdom:Bacteria;phylum:Actinobacteria;class:Actinobacteria;order:Actinomycetales;family:Intrasporangiaceae;genus:Janibacter;	1.00238	0	1.0884	0	0	0	0	0	0	0	0	0	0	0	0	0
409188099	poba	Organic Remediation	Aromatics	Aromatic carboxylic acid	superkingdom:Bacteria;phylum:Proteobacteria;class:Betaproteobacteria;order:Burkholderiales;family:Comamonadaceae;genus:Comamonas;	0.994957	0	1.0948	0	0	0	0	0	0	0	0	0	0	0	0	0
19070157	nifh	Nitrogen	Nitrogen fixation	NA	superkingdom:Bacteria;	0.971096	0	1.11717	0	0	0	1.07483	0.957286	0	1.15706	1.20073	0	0	0	0	0
37924921	nifh	Nitrogen	Nitrogen fixation	NA	superkingdom:Bacteria;	1.03209	1.18274	1.09038	1.01839	0	0	0	0	0	0	0	0	0	0.951152	0.917955	0.930628
881633	actin_amoebozoa	Other	Phylogenetic	NA	superkingdom:Eukaryota;genus:Acanthamoeba;	1.01786	1.18062	1.11212	1.01044	0	1.05113	1.08458	0	1.16324	1.13093	1.23077	1.21054	0.921424	0.87987	0.865672	0
2957	protease_aspartate_fungi	Carbon Cycling	Carbon degradation	protein	superkingdom:Eukaryota;kingdom:Fungi;order:Mucorales;family:Mucoraceae;genus:Rhizomucor;	0.980882	0	0	1.10148	0	0	0	0	0	0	0	0	0	0	0	0
219861464	pcag	Organic Remediation	Aromatics	Other aromatics	superkingdom:Bacteria;phylum:Actinobacteria;class:Actinobacteria;order:Actinomycetales;family:Micrococcaceae;genus:Arthrobacter;species:Arthrobacter chlorophenolicus;	1.0628	0	0	1.01938	0	0	0	0	0	0	0	0	0	0	0	0
89068153	mer	Metal Homeostasis	Mercury	Detoxification	superkingdom:Bacteria;phylum:Proteobacteria;class:Alphaproteobacteria;order:Rhodobacterales;family:Rhodobacteraceae;genus:Oceanicola;species:Oceanicola granulosus;	1.04342	1.17432	1.08703	1.08164	0	0	0	0	0	0	0	0	0.952392	0.960714	0.954184	0.966066
41396473	cutinase	Carbon Cycling	Carbon degradation	Cutin	superkingdom:Bacteria;phylum:Actinobacteria;class:Actinobacteria;order:Actinomycetales;family:Mycobacteriaceae;genus:Mycobacterium;species:Mycobacterium avium;	0.976332	1.25077	1.10279	1.10153	0	0	0	0	0	0	0	0	0	0.972652	0.953628	1.0121
62512308	dsra	Sulfur	sulfite reduction	NA	superkingdom:Bacteria;	1.03259	1.16232	1.09111	1.08837	0	0	0	0	0	0	0	0	0.998604	0.934727	0.937977	0.995423
260426115	nirb	Nitrogen	Assimilatory N reduction	NA	superkingdom:Bacteria;phylum:Proteobacteria;class:Alphaproteobacteria;order:Rhodobacterales;family:Rhodobacteraceae;genus:Citreicella;	1.0348	1.19392	1.07488	1.02208	0	1.03174	0	0.999886	1.15827	1.11822	1.24184	0	0.976231	0.880046	0.896771	0
387847139	acetylglucosaminidase	Carbon Cycling	Carbon degradation	Chitin	superkingdom:Bacteria;phylum:Bacteroidetes;class:Cytophagia;order:Cytophagales;family:Cytophagaceae;genus:Fibrisoma;species:Fibrisoma limi;	1.01046	1.16321	1.10338	1.03543	0	0	0	0	1.15281	1.09304	0	0	0.948699	0.898279	0.906534	0.993154
301795680	arylest	Organic Remediation	Aromatics	Other aromatics	superkingdom:Bacteria;phylum:Proteobacteria;class:Gammaproteobacteria;	1.05821	0	0	1.01451	0	0	0	0	0	0	0	0	0	0	0	0
310766215	cysJ	Sulfur	Reduction	NA	superkingdom:Bacteria;phylum:Proteobacteria;class:Gammaproteobacteria;order:Enterobacteriales;family:Enterobacteriaceae;genus:Erwinia;	1.05091	1.16553	1.12205	1.02064	0	1.00957	0	1.00133	1.17363	0	0	1.22157	0.960456	0.953983	0.89567	0
323366252	nifh	Nitrogen	Nitrogen fixation	NA		0.990123	0	1.08152	0	0	0	0	0	0	1.18225	1.23551	0	0	0	0	0
262376352	arsc	Metal Homeostasis	Arsenic	Detoxification	superkingdom:Bacteria;phylum:Proteobacteria;class:Gammaproteobacteria;order:Pseudomonadales;family:Moraxellaceae;genus:Acinetobacter;species:Acinetobacter lwoffii;	0.969001	0	1.10156	0	0	0	0	0	0	0	0	0	0	0	0	0
329962457	RgaE	Carbon Cycling	Carbon degradation	Pectin	superkingdom:Bacteria;phylum:Bacteroidetes;class:Bacteroidia;order:Bacteroidales;family:Bacteroidaceae;genus:Bacteroides;species:Bacteroides fluxus;	0.975515	1.17786	1.12359	1.11043	0	0	0	0	0	0	0	0	1.02219	0.944585	0.977581	0.974568
323470930	xyll	Organic Remediation	Aromatics	Aromatic carboxylic acid	superkingdom:Bacteria;phylum:Actinobacteria;class:Actinobacteria;order:Actinomycetales;family:Micrococcaceae;genus:Arthrobacter;species:Arthrobacter phenanthrenivorans;	1.30513	1.51975	1.43144	0	1.39106	1.34217	1.4163	0	1.46072	1.42717	1.51101	1.51109	0	0	0	0
208009913	PRI	Carbon Cycling	Carbon fixation	Calvin cycle	superkingdom:Bacteria;phylum:Proteobacteria;class:Gammaproteobacteria;order:Vibrionales;family:Vibrionaceae;genus:Aliivibrio;species:Aliivibrio salmonicida;	0.960452	0	1.10756	0	0	0	0	0	0	0	0	0	0	0	0	0
336316058	cda	Carbon Cycling	Carbon degradation	Starch	superkingdom:Bacteria;phylum:Proteobacteria;class:Gammaproteobacteria;order:Chromatiales;family:Chromatiaceae;genus:Rheinheimera;	1.01045	1.22765	1.11691	1.01124	1.08858	0	1.09412	1.03356	0	0	0	0	1.008	0.880908	0	0.903391
291416664	cda	Carbon Cycling	Carbon degradation	Starch	superkingdom:Bacteria;phylum:Firmicutes;class:Clostridia;order:Clostridiales;family:Lachnospiraceae;genus:Oribacterium;species:Oribacterium sp. oral taxon 078;	0	1.55389	1.47107	1.30277	1.44815	1.37825	1.47819	1.2675	1.5513	1.4927	1.6036	1.61236	0	0	0	0
6540589	fcba	Organic Remediation	Aromatics	Chlorinated aromatics	superkingdom:Bacteria;phylum:Proteobacteria;	1.01305	1.18571	1.09299	1.0652	0	0	0	0	0	0	0	0	0	0.950326	0.941909	0.971292
116668824	amyA	Carbon Cycling	Carbon degradation	Starch	superkingdom:Bacteria;phylum:Actinobacteria;class:Actinobacteria;order:Actinomycetales;family:Micrococcaceae;genus:Arthrobacter;	1.0461	0	0	1.01858	0	0	0	0	0	0	0	0	0	0	0	0
404632507	nfsa_2	Organic Remediation	Aromatics	Nitoaromatics	superkingdom:Bacteria;phylum:Proteobacteria;class:Gammaproteobacteria;order:Aeromonadales;family:Aeromonadaceae;genus:Aeromonas;species:Aeromonas hydrophila;	0.965875	0	1.09816	0	0	0	1.07306	1.00218	0	0	0	0	0	0	0	0
118436437	arsc	Metal Homeostasis	Arsenic	Detoxification	superkingdom:Bacteria;phylum:Proteobacteria;class:Alphaproteobacteria;order:Rhodobacterales;family:Rhodobacteraceae;genus:Labrenzia;species:Labrenzia aggregata;	0	0	1.08337	0.979761	0	0	0	0	0	1.15309	1.20838	0	0	0	0	0
74038456	nirk	Nitrogen	Denitrification	NA	superkingdom:Bacteria;	0.982711	0	1.07926	0	0	0	0	0	0	0	0	0	0	0	0	0
392951843	phdci	Organic Remediation	Aromatics	Polycyclic aromatics	superkingdom:Bacteria;phylum:Proteobacteria;class:Gammaproteobacteria;order:Xanthomonadales;family:Sinobacteraceae;genus:Hydrocarboniphaga;species:Hydrocarboniphaga effusa;	1.00818	1.18483	1.0895	1.00462	0	1.02186	1.08489	0.994101	0	0	0	0	0.948494	0.893854	0.866322	0
242667495	chitinase	Carbon Cycling	Carbon degradation	Chitin	superkingdom:Bacteria;phylum:Proteobacteria;class:Gammaproteobacteria;order:Alteromonadales;genus:Teredinibacter;species:Teredinibacter turnerae;	0.980555	0	1.07997	0	0	0	0	0	0	0	0	0	0	0	0	0
170111288	chitin_deacetylase_fungi	Carbon Cycling	Carbon degradation	Chitin	superkingdom:Eukaryota;kingdom:Fungi;phylum:Basidiomycota;class:Agaricomycetes;order:Agaricales;family:Tricholomataceae;genus:Laccaria;species:Laccaria bicolor;	0.976939	1.17025	1.08603	1.04361	0	0	0	0	0	0	0	0	1.0075	0.914624	0.899019	0.960407
398142214	catb	Organic Remediation	Aromatics	BTEX and related aromatics	superkingdom:Bacteria;phylum:Proteobacteria;class:Gammaproteobacteria;order:Pseudomonadales;family:Pseudomonadaceae;genus:Pseudomonas;	0.979519	0	1.0778	0	0	0	0	0	0	0	0	0	0	0	0	0
15425969	phdci	Organic Remediation	Aromatics	Polycyclic aromatics	superkingdom:Bacteria;phylum:Proteobacteria;class:Gammaproteobacteria;order:Pseudomonadales;family:Pseudomonadaceae;genus:Pseudomonas;	0.95895	0	1.09757	0	0	0	0	0	1.14708	1.11103	1.21991	0	0	0	0	0
169156887	amyA	Carbon Cycling	Carbon degradation	Starch	superkingdom:Bacteria;phylum:Actinobacteria;class:Actinobacteria;order:Actinomycetales;family:Microbacteriaceae;genus:Clavibacter;species:Clavibacter michiganensis;	1.0556	1.225	1.12737	1.03928	1.05916	1.0385	1.07495	0.929572	1.17077	1.19774	1.24906	0	0.930839	0.89126	0	0
229611257	dsra	Sulfur	sulfite reduction	NA	superkingdom:Bacteria;	0.977351	0	1.07863	0	0	0	0	0	0	0	0	0	0	0	0	0
407647724	mdlc	Organic Remediation	Aromatics	Aromatic carboxylic acid	superkingdom:Bacteria;phylum:Actinobacteria;class:Actinobacteria;order:Actinomycetales;family:Nocardiaceae;genus:Nocardia;species:Nocardia brasiliensis;	1.0049	1.1559	1.10927	1.11099	0	0	0	0	0	0	0	0	1.02314	0.962133	0.950375	0.993946
315001902	aoxb	Metal Homeostasis	Arsenic	Detoxification	superkingdom:Bacteria;phylum:Proteobacteria;class:Alphaproteobacteria;	1.05393	1.16084	1.07886	1.03717	0	0	0	0	0	0	0	0	1.02465	0.935543	0.922722	0.985867
219545715	codh	Carbon Cycling	Carbon fixation	Reductive acetyl–CoA pathway	superkingdom:Archaea;phylum:Euryarchaeota;class:Methanomicrobia;order:Methanomicrobiales;family:Methanoregulaceae;genus:Methanosphaerula;species:Methanosphaerula palustris;	1.02837	1.18333	1.07956	1.07778	0	0	0	0	0	0	0	0	1.03896	0.96848	0.946783	0.979384
154276230	endochitinase	Carbon Cycling	Carbon degradation	Chitin	superkingdom:Eukaryota;kingdom:Fungi;phylum:Ascomycota;class:Eurotiomycetes;order:Onygenales;family:Ajellomycetaceae;genus:Ajellomyces;species:Ajellomyces capsulatus;	0.989085	0	0	1.06419	0	0	0	0	0	0	0	0	0	0	0	0
148502891	limeh	Carbon Cycling	Carbon degradation	Terpenes	superkingdom:Bacteria;phylum:Proteobacteria;class:Alphaproteobacteria;order:Sphingomonadales;family:Sphingomonadaceae;genus:Sphingomonas;species:Sphingomonas wittichii;	0.946069	0	1.10684	0	0	0	0	0	0	0	0	0	0	0	0	0
366054133	amyA	Carbon Cycling	Carbon degradation	Starch	superkingdom:Bacteria;phylum:Firmicutes;class:Bacilli;order:Lactobacillales;family:Lactobacillaceae;genus:Lactobacillus;species:Lactobacillus suebicus;	0.951585	0	1.10061	0	0	0	0	0	0	0	0	0	0	0	0	0
354565041	GAPDH_Calvin	Carbon Cycling	Carbon fixation	Calvin cycle	superkingdom:Bacteria;phylum:Cyanobacteria;order:Stigonematales;genus:Fischerella;	1.07631	1.19511	1.09821	1.1402	0	0	0	0	1.17224	1.1193	0	1.22235	1.06713	1.00776	1.01766	1.05077
322700096	nagg	Organic Remediation	Aromatics	Aromatic carboxylic acid	superkingdom:Eukaryota;kingdom:Fungi;phylum:Ascomycota;class:Sordariomycetes;order:Hypocreales;family:Clavicipitaceae;genus:Metarhizium;species:Metarhizium acridum;	0.966969	1.19707	1.13769	0.999112	1.08818	0	1.11089	0.980708	1.13775	1.11302	0	1.21412	0	0.82731	0.899917	0
347945036	arsc	Metal Homeostasis	Arsenic	Detoxification	superkingdom:Bacteria;phylum:Proteobacteria;class:Gammaproteobacteria;order:Alteromonadales;family:Alteromonadaceae;genus:Glaciecola;species:Glaciecola nitratireducens;	0.957401	1.17612	1.11701	1.03297	0	1.02159	1.08217	0.950728	0	1.13834	1.25348	0	0	0.895895	0.876932	0
247537131	trze	Organic Remediation	Herbicides related compound	NA	superkingdom:Bacteria;phylum:Proteobacteria;class:Gammaproteobacteria;order:Enterobacteriales;family:Enterobacteriaceae;genus:Dickeya;species:Dickeya zeae;	0.968383	0	1.07943	0	0	0	0	0	0	0	0	0	0	0	0	0
302925097	mannanase	Carbon Cycling	Carbon degradation	Hemicellulose	superkingdom:Eukaryota;kingdom:Fungi;phylum:Ascomycota;class:Sordariomycetes;order:Hypocreales;family:Nectriaceae;genus:Nectria;species:Nectria haematococca;	0.952326	0	1.09486	0	0	0	0	0	1.13371	1.12409	1.21308	0	0	0	0	0
119872734	por_DiC4HB	Carbon Cycling	Carbon fixation	Dicarboxylate/4-hydroxybutyrate cycle	superkingdom:Archaea;phylum:Crenarchaeota;class:Thermoprotei;order:Thermoproteales;family:Thermoproteaceae;genus:Pyrobaculum;species:Pyrobaculum islandicum;	1.02317	1.18174	1.09789	0.994584	0	1.02221	1.09185	0.964934	1.17387	1.14745	0	0	0	0.85421	0	0.937257
209486882	nosz	Nitrogen	Denitrification	NA	superkingdom:Bacteria;	1.03748	0	0	1.00851	0	0	0	0	0	0	0	0	0	0	0	0
337749569	amyA	Carbon Cycling	Carbon degradation	Starch	superkingdom:Bacteria;phylum:Firmicutes;class:Bacilli;order:Bacillales;family:Paenibacillaceae;genus:Paenibacillus;species:Paenibacillus mucilaginosus;	0.958141	0	1.08563	0	0	0	0	0	0	0	0	0	0	0	0	0
133778522	chitinase	Carbon Cycling	Carbon degradation	Chitin	superkingdom:Bacteria;	1.05758	1.23432	1.1598	1.14369	1.14679	1.05853	1.12435	1.05831	1.24196	1.18294	1.29414	1.31464	1.07588	0	0	0.987965
169624381	ara	Carbon Cycling	Carbon degradation	Hemicellulose	superkingdom:Eukaryota;kingdom:Fungi;phylum:Ascomycota;class:Dothideomycetes;order:Pleosporales;family:Phaeosphaeriaceae;genus:Phaeosphaeria;species:Phaeosphaeria nodorum;	1.00915	1.17754	1.11845	1.05694	0	0	0	0	0	0	0	0	1.04762	0.966538	0.959746	0.975648
148837588	tktA	Carbon Cycling	Carbon fixation	Calvin cycle	superkingdom:Bacteria;phylum:Proteobacteria;class:Gammaproteobacteria;order:Vibrionales;family:Vibrionaceae;genus:Vibrio;species:Vibrio shilonii;	0.962642	0	1.07766	0	0	0	1.09422	0.990093	0	0	0	0	0	0	0	0
367042988	rgl	Carbon Cycling	Carbon degradation	Pectin	superkingdom:Eukaryota;kingdom:Fungi;phylum:Ascomycota;class:Sordariomycetes;order:Sordariales;family:Chaetomiaceae;genus:Thielavia;species:Thielavia terrestris;	1.07367	1.32019	1.26928	1.10677	1.25608	1.18004	1.24928	1.05347	1.3239	0	1.46427	1.38029	1.06385	0	0.976402	0
76667367	nifh	Nitrogen	Nitrogen fixation	NA	superkingdom:Bacteria;	0.956331	0	1.08352	0	0	0	0	0	0	0	0	0	0	0	0	0
162451576	xylanase	Carbon Cycling	Carbon degradation	Hemicellulose	superkingdom:Bacteria;phylum:Proteobacteria;class:Deltaproteobacteria;order:Myxococcales;family:Polyangiaceae;genus:Sorangium;species:Sorangium cellulosum;	1.04208	1.17695	1.08713	1.02382	1.06147	0	1.06573	0.998071	1.15246	1.12177	0	0	0	0.872975	0	0.930178
14280550	amyA	Carbon Cycling	Carbon degradation	Starch	superkingdom:Eukaryota;kingdom:Fungi;phylum:Ascomycota;class:Eurotiomycetes;order:Eurotiales;family:Trichocomaceae;genus:Aspergillus;	1.02387	1.16079	1.09721	1.03262	0	0	0	0	1.14272	1.13864	0	1.22237	0.956193	0.936563	0.9326	0.97722
114564354	cysJ	Sulfur	Reduction	NA	superkingdom:Bacteria;phylum:Proteobacteria;class:Gammaproteobacteria;order:Alteromonadales;family:Shewanellaceae;genus:Shewanella;species:Shewanella frigidimarina;	0.954979	0	1.08212	0	0	0	0	0	0	0	0	0	0	0	0	0
258540218	amyA	Carbon Cycling	Carbon degradation	Starch	superkingdom:Bacteria;phylum:Firmicutes;class:Bacilli;order:Lactobacillales;family:Lactobacillaceae;genus:Lactobacillus;species:Lactobacillus rhamnosus;	0.992523	0	0	1.04246	0	0	0	0	1.17112	1.22729	1.30422	0	0	0	0	0
340841637	nirs	Nitrogen	Denitrification	NA	superkingdom:Bacteria;	0.961851	1.20796	1.08666	1.04964	0	1.03497	0	0.950839	0	0	0	0	0.944079	0.89629	0	0.908488
295894990	amyA	Carbon Cycling	Carbon degradation	Starch	superkingdom:Bacteria;phylum:Actinobacteria;class:Actinobacteria;order:Actinomycetales;family:Mycobacteriaceae;genus:Mycobacterium;species:Mycobacterium parascrofulaceum;	0.952979	0	1.08084	0	0	0	0	0	0	0	0	0	0	0	0	0
353201272	xylanase	Carbon Cycling	Carbon degradation	Hemicellulose	superkingdom:Bacteria;phylum:Firmicutes;class:Bacilli;order:Bacillales;family:Paenibacillaceae;genus:Paenibacillus;species:Paenibacillus lactis;	0.988829	0	0	1.04048	0	0	0	0	0	0	0	0	0	0	0	0
319946753	amyA	Carbon Cycling	Carbon degradation	Starch	superkingdom:Bacteria;phylum:Firmicutes;class:Bacilli;order:Lactobacillales;family:Streptococcaceae;genus:Streptococcus;species:Streptococcus australis;	1.05265	1.23724	1.13862	0	0	0	0	0	0	0	0	0	0	0.872368	0.876725	0
148255927	mdla	Organic Remediation	Aromatics	Aromatic alpha hydroxy acid	superkingdom:Bacteria;phylum:Proteobacteria;class:Alphaproteobacteria;order:Rhizobiales;family:Bradyrhizobiaceae;genus:Bradyrhizobium;	0.943484	0	1.08528	0	0	0	0	0	0	0	0	0	0	0	0	0
46308000	dsra	Sulfur	sulfite reduction	NA	superkingdom:Bacteria;	0.965611	1.16809	1.08904	1.04677	0	0	0	0	0	0	0	0	0.939962	0.904015	0.919772	0.978974
332377304	fthfs	Carbon Cycling	Carbon fixation	Reductive acetyl–CoA pathway	superkingdom:Bacteria;	1.00825	1.17107	1.09664	1.12137	0	0	0	0	1.1554	1.13018	1.261	0	1.03553	0.974482	0.976629	1.01405
89512434	nifh	Nitrogen	Nitrogen fixation	NA	superkingdom:Bacteria;	0.98148	0	0	1.04288	0	0	0	0	0	0	0	0	0	0	0	0
331022693	alginase	Carbon Cycling	Carbon degradation	Alginate	superkingdom:Bacteria;phylum:Proteobacteria;class:Gammaproteobacteria;order:Pseudomonadales;family:Pseudomonadaceae;genus:Pseudomonas;species:Pseudomonas coronafaciens;	0.947312	0	1.07699	0	0	0	0	0	0	0	0	0	0	0	0	0
397726027	cmci	Organic Remediation	Aromatics	Other aromatics	superkingdom:Bacteria;phylum:Proteobacteria;class:Alphaproteobacteria;order:Rhizobiales;family:Rhizobiaceae;genus:Rhizobium;	1.03383	0	0	0.989385	0	0	0	0	0	0	0	0	0	0	0	0
316981136	nirk	Nitrogen	Denitrification	NA	superkingdom:Bacteria;phylum:Proteobacteria;	1.04997	1.29393	1.21658	1.03935	1.16258	1.1297	1.17494	0.990023	1.25246	1.25503	1.29567	1.31224	0.918887	0.928935	0	0
218989136	phenol_oxidase	Carbon Cycling	Carbon degradation	Lignin	superkingdom:Eukaryota;kingdom:Fungi;phylum:Basidiomycota;class:Agaricomycetes;order:Russulales;family:Russulaceae;genus:Lactarius;	1.00142	1.17615	1.10211	1.08376	0	0	0	0	0	0	0	0	0	0.964757	0.962907	1.00124
223939330	chitinase	Carbon Cycling	Carbon degradation	Chitin	superkingdom:Bacteria;phylum:Verrucomicrobia;class:Verrucomicrobiae;order:Verrucomicrobiales;family:Verrucomicrobia subdivision 3;genus:Pedosphaera;species:Pedosphaera parvula;	0.993454	0	0	1.02128	0	0	0	0	0	0	0	0	0	0	0	0
255035280	amyA	Carbon Cycling	Carbon degradation	Starch	superkingdom:Bacteria;phylum:Bacteroidetes;class:Cytophagia;order:Cytophagales;family:Cytophagaceae;genus:Dyadobacter;species:Dyadobacter fermentans;	0.970081	0	0	1.04391	0	0	0	0	0	0	0	0	0	0	0	0
220912567	terc	Metal Homeostasis	Tellurium	Detoxification	superkingdom:Bacteria;phylum:Actinobacteria;class:Actinobacteria;order:Actinomycetales;family:Micrococcaceae;genus:Arthrobacter;species:Arthrobacter chlorophenolicus;	1.02446	0	0	0.989047	0	0	0	0	0	0	0	0	0	0	0	0
294345244	norb	Nitrogen	Denitrification	NA	superkingdom:Bacteria;phylum:Deinococcus-Thermus;class:Deinococci;order:Thermales;family:Thermaceae;genus:Thermus;	0.997635	1.17751	1.09004	1.02871	0	0	0	0	0	0	0	0	1.04163	0.936885	0.942459	0.971757
330932798	glx	Carbon Cycling	Carbon degradation	Lignin	superkingdom:Eukaryota;kingdom:Fungi;phylum:Ascomycota;class:Dothideomycetes;order:Pleosporales;family:Pleosporaceae;genus:Pyrenophora;species:Pyrenophora teres;	0.989814	1.16075	1.10556	1.11381	0	0	0	0	0	0	0	0	1.05076	0.945521	1.00551	0.998508
148283178	endochitinase	Carbon Cycling	Carbon degradation	Chitin	superkingdom:Eukaryota;kingdom:Fungi;phylum:Ascomycota;class:Sordariomycetes;order:Hypocreales;family:Cordycipitaceae;genus:Lecanicillium;	1.02995	0	0	0.980181	0	0	0	0	0	0	0	0	0	0	0	0
164658123	phospholipase_C_fungi	Carbon Cycling	Carbon degradation	Phospholipids	superkingdom:Eukaryota;kingdom:Fungi;phylum:Basidiomycota;class:Exobasidiomycetes;order:Malasseziales;family:Malasseziaceae;genus:Malassezia;species:Malassezia globosa;	0.99272	0	0	1.01	0	0	0	0	0	0	0	0	0	0	0	0
294884069	aoxb	Metal Homeostasis	Arsenic	Detoxification	superkingdom:Bacteria;	1.0112	0	0	0.98806	0	0	0	0	0	0	0	0	0	0	0	0
169600883	protease_serine_fungi	Carbon Cycling	Carbon degradation	protein	superkingdom:Eukaryota;kingdom:Fungi;phylum:Ascomycota;class:Dothideomycetes;order:Pleosporales;family:Phaeosphaeriaceae;genus:Phaeosphaeria;species:Phaeosphaeria nodorum;	0.961831	0	0	1.03694	0	0	0	0	0	0	0	0	0	0	0	0
379990247	dsrB	Sulfur	sulfite reduction	NA	superkingdom:Bacteria;	0.94568	0	0	1.04945	0	0	0	0	0	0	0	0	0	0	0	0
386347417	xyla	Carbon Cycling	Carbon degradation	Hemicellulose	superkingdom:Bacteria;phylum:Spirochaetes;class:Spirochaetia;order:Spirochaetales;family:Spirochaetaceae;genus:Spirochaeta;species:Spirochaeta thermophila;	0.972894	0	0	1.02184	0	0	0	0	0	0	0	0	0	0	0	0
62131446	ppk	Phosphorus	Polyphosphate synthesis	NA	superkingdom:Bacteria;	0.964169	0	0	1.02926	0	0	0	0	0	0	0	0	0	0	0	0
119406790	phytase	Phosphorus	Phytic acid hydrolysis	NA	superkingdom:Eukaryota;kingdom:Fungi;phylum:Ascomycota;class:Eurotiomycetes;order:Eurotiales;family:Trichocomaceae;genus:Neosartorya;species:Neosartorya fischeri;	0.969468	1.15747	1.09078	1.06368	0	0	0	0	0	0	0	0	1.05177	0.938418	0.915905	1.00813
151250	dehh109	Organic Remediation	Chlorinated solvents	NA	superkingdom:Bacteria;phylum:Proteobacteria;	0.974657	0	0	1.01378	0	0	0	0	0	0	0	0	0	0	0	0
171698617	amyA	Carbon Cycling	Carbon degradation	Starch	superkingdom:Bacteria;phylum:Cyanobacteria;order:Chroococcales;genus:Cyanothece;	0.992937	0	0	0.994328	0	0	0	0	0	0	0	0	0	0	0	0
336300778	rgl	Carbon Cycling	Carbon degradation	Pectin	superkingdom:Bacteria;phylum:Firmicutes;class:Bacilli;order:Bacillales;family:Paenibacillaceae;genus:Paenibacillus;species:Paenibacillus mucilaginosus;	0.965483	0	0	1.01982	0	0	0	0	0	0	0	0	0	0	0	0
99083451	nifh	Nitrogen	Nitrogen fixation	NA	superkingdom:Bacteria;	0.97741	0	0	1.00751	0	0	0	0	0	0	0	0	0	0	0	0
117647806	cellobiase	Carbon Cycling	Carbon degradation	Cellulose	superkingdom:Bacteria;phylum:Actinobacteria;class:Actinobacteria;order:Actinomycetales;family:Acidothermaceae;genus:Acidothermus;species:Acidothermus cellulolyticus;	0.969763	0	0	1.0148	0	0	0	0	0	0	0	0	0	0	0	0
291545037	mannanase	Carbon Cycling	Carbon degradation	Hemicellulose	superkingdom:Bacteria;phylum:Firmicutes;class:Clostridia;order:Clostridiales;family:Ruminococcaceae;genus:Ruminococcus;species:Ruminococcus champanellensis;	1.00479	0	0	0.979546	0	0	0	0	0	0	0	0	0	0	0	0
146188554	dsrB	Sulfur	sulfite reduction	NA	superkingdom:Bacteria;	1.0139	0	0	0.969628	0	0	0	0	0	0	0	0	0	0	0	0
225202166	cueo	Metal Homeostasis	Copper	Detoxification	superkingdom:Bacteria;phylum:Proteobacteria;class:Gammaproteobacteria;order:Enterobacteriales;family:Enterobacteriaceae;genus:Proteus;species:Proteus penneri;	0.990537	0	0	0.991794	0	0	0	0	1.18465	1.12673	0	0	0	0	0	0
854338	pel_Cdeg	Carbon Cycling	Carbon degradation	Pectin	superkingdom:Eukaryota;kingdom:Fungi;phylum:Ascomycota;class:Dothideomycetes;order:Pleosporales;family:Didymellaceae;genus:Peyronellaea;	0.946961	0	0	1.03524	0	0	0	0	0	0	0	0	0	0	0	0
229611196	dsrB	Sulfur	sulfite reduction	NA	superkingdom:Bacteria;	1.07406	0	1.1301	1.16309	0	0	1.21169	0.965046	0	0	0	0	0	0.86957	0.86178	0
109290262	dsrB	Sulfur	sulfite reduction	NA	superkingdom:Bacteria;	1.0245	1.23413	1.11171	1.00455	1.05778	1.06588	0	0.998471	0	0	0	0	0.944508	0	0.868243	0
302915312	mdlb	Organic Remediation	Aromatics	Aromatic carboxylic acid	superkingdom:Eukaryota;kingdom:Fungi;phylum:Ascomycota;class:Sordariomycetes;order:Hypocreales;family:Nectriaceae;genus:Fusarium;species:Nectria haematococca;	1.0567	1.18934	1.09838	1.02892	1.06942	1.06248	1.09631	0.962233	1.15488	1.32067	0	0	0.910023	0.858423	0	0
353677169	terc	Metal Homeostasis	Tellurium	Detoxification	superkingdom:Bacteria;phylum:Proteobacteria;class:Gammaproteobacteria;order:Enterobacteriales;family:Enterobacteriaceae;genus:Brenneria;	0.986383	0	0	0.994348	0	0	0	0	0	0	0	0	0	0	0	0
319782309	vana	Carbon Cycling	Carbon degradation	Vanillin/Lignin	superkingdom:Bacteria;phylum:Proteobacteria;class:Alphaproteobacteria;order:Rhizobiales;family:Phyllobacteriaceae;genus:Mesorhizobium;species:Mesorhizobium ciceri;	0.97079	0	0	1.0087	0	0	0	0	0	0	0	0	0	0	0	0
45444767	tfda	Organic Remediation	Aromatics	Chlorinated aromatics	superkingdom:Bacteria;	1.0544	1.18861	1.12254	1.00693	1.11544	1.02164	0	0.939955	1.15189	1.15915	1.24117	0	0.920146	0.854601	0	0
349700497	tktA	Carbon Cycling	Carbon fixation	Calvin cycle	superkingdom:Bacteria;phylum:Proteobacteria;class:Alphaproteobacteria;order:Rhodospirillales;family:Acetobacteraceae;genus:Gluconacetobacter;species:Gluconacetobacter europaeus;	1.00208	0	0	0.976049	0	0	0	0	0	0	0	0	0	0	0	0
170938100	pcpA				superkingdom:Bacteria;phylum:Proteobacteria;class:Betaproteobacteria;order:Burkholderiales;family:Burkholderiaceae;genus:Cupriavidus;	0.982992	0	0	0.994703	0	0	0	0	0	0	0	0	0	0	0	0
92435828	amyA	Carbon Cycling	Carbon degradation	Starch	superkingdom:Bacteria;phylum:Actinobacteria;class:Actinobacteria;order:Actinomycetales;family:Mycobacteriaceae;genus:Mycobacterium;	0.960205	0	0	1.01729	0	0	0	0	0	0	0	0	0	0	0	0
338760140	FBP_aldolase	Carbon Cycling	Carbon fixation	Calvin cycle	superkingdom:Bacteria;phylum:Proteobacteria;class:Alphaproteobacteria;order:Rhizobiales;family:Rhizobiaceae;genus:Sinorhizobium;species:Sinorhizobium fredii;	0.99765	0	0	0.979409	0	0	0	0	0	0	0	0	0	0	0	0
302678895	p450aro	Organic Remediation	Aromatics	polycyclic aromatics	superkingdom:Eukaryota;kingdom:Fungi;phylum:Basidiomycota;class:Agaricomycetes;order:Agaricales;family:Schizophyllaceae;genus:Schizophyllum;species:Schizophyllum commune;	0.949487	0	0	1.02715	0	0	0	0	0	0	0	0	0	0	0	0
14192843	one_ring_23diox	Organic Remediation	Aromatics	Other aromatics	superkingdom:Bacteria;phylum:Proteobacteria;class:Alphaproteobacteria;order:Sphingomonadales;family:Erythrobacteraceae;genus:Porphyrobacter;	1.27695	1.50937	1.42138	0	1.43579	1.35325	1.46702	0	1.5129	1.44644	1.54109	1.57058	0	0	0	0
302422758	phospholipase_D_fungi	Carbon Cycling	Carbon degradation	Phospholipids	superkingdom:Eukaryota;kingdom:Fungi;phylum:Ascomycota;class:Sordariomycetes;order:Glomerellales;family:Plectosphaerellaceae;genus:Verticilium;species:Verticillium albo-atrum;	0.961755	0	0	1.01463	0	0	0	0	0	0	0	0	0	0	0	0
151937966	endochitinase	Carbon Cycling	Carbon degradation	Chitin	superkingdom:Bacteria;phylum:Proteobacteria;class:Gammaproteobacteria;order:Vibrionales;family:Vibrionaceae;genus:Vibrio;	0.971052	0	0	1.00493	0	0	0	0	0	0	0	0	0	0	0	0
337761395	mer	Metal Homeostasis	Mercury	Detoxification	superkingdom:Bacteria;phylum:Proteobacteria;class:Alphaproteobacteria;order:Rhizobiales;family:Hyphomicrobiaceae;genus:Hyphomicrobium;	0.961196	0	0	1.01361	0	0	0	0	0	0	0	0	0	0	0	0
402759260	atzb	Organic Remediation	Herbicides related compound	NA	superkingdom:Bacteria;phylum:Proteobacteria;class:Gammaproteobacteria;order:Pseudomonadales;family:Moraxellaceae;genus:Acinetobacter;	1.0036	0	0	0.970226	0	0	0	0	0	0	0	0	0	0	0	0
126460037	APS_AprB	Sulfur	adenylylsulfate reductase	NA	superkingdom:Archaea;phylum:Crenarchaeota;class:Thermoprotei;order:Thermoproteales;family:Thermoproteaceae;genus:Pyrobaculum;species:Pyrobaculum calidifontis;	0.964362	0	0	1.00893	0	0	0	0	0	0	0	0	0	0	0	0
313587735	dsrB	Sulfur	sulfite reduction	NA	superkingdom:Bacteria;	0.964817	0	0	1.00706	0	0	0	0	0	0	0	0	0	0	0	0
83404776	nirs	Nitrogen	Denitrification	NA		0.954414	0	0	1.01518	0	0	0	0	0	0	0	0	0	0	0	0
328451105	catechol_b	Organic Remediation	Aromatics	Other aromatics	superkingdom:Bacteria;phylum:Deinococcus-Thermus;class:Deinococci;order:Thermales;family:Thermaceae;genus:Marinithermus;species:Marinithermus hydrothermalis;	0.95826	0	0	1.01116	0	0	0	0	0	0	0	0	0	0	0	0
343460641	sucA_DiC4HB	Carbon Cycling	Carbon fixation	Dicarboxylate/4-hydroxybutyrate cycle	superkingdom:Archaea;phylum:Crenarchaeota;class:Thermoprotei;order:Desulfurococcales;family:Pyrodictiaceae;genus:Pyrolobus;species:Pyrolobus fumarii;	0.981913	0	0	0.986945	0	0	0	0	0	1.12804	1.24633	0	0	0	0	0
260063925	dsra	Sulfur	sulfite reduction	NA	superkingdom:Bacteria;	0.970986	0	0	0.997134	0	0	0	0	0	0	0	0	0	0	0	0
1905991	bphd	Organic Remediation	Aromatics	Polycyclic aromatics	superkingdom:Bacteria;phylum:Actinobacteria;class:Actinobacteria;order:Actinomycetales;family:Nocardiaceae;genus:Rhodococcus;	0.986011	0	0	0.981822	0	0	0	0	0	0	0	0	0	0	0	0
354556164	amyA	Carbon Cycling	Carbon degradation	Starch	superkingdom:Bacteria;phylum:Cyanobacteria;order:Chroococcales;genus:Cyanothece;	0.957822	0	0	1.00981	0	0	0	0	0	0	0	0	0	0	0	0
379065403	amyA	Carbon Cycling	Carbon degradation	Starch	superkingdom:Bacteria;phylum:Proteobacteria;class:Gammaproteobacteria;order:Pseudomonadales;family:Pseudomonadaceae;genus:Pseudomonas;species:Pseudomonas stutzeri;	0	1.4207	1.35798	1.28902	1.35399	1.27373	1.34607	0	1.44382	1.39404	1.50528	1.48145	0	0	0	0
334104166	tfdb	Organic Remediation	Aromatics	Chlorinated aromatics	superkingdom:Bacteria;phylum:Proteobacteria;class:Alphaproteobacteria;order:Sphingomonadales;family:Sphingomonadaceae;genus:Sphingobium;species:Sphingobium chlorophenolicum;	0.959837	0	0	1.00486	0	0	0	0	0	0	0	0	0	0	0	0
334118137	mer	Metal Homeostasis	Mercury	Detoxification	superkingdom:Bacteria;phylum:Cyanobacteria;order:Oscillatoriales;genus:Microcoleus;species:Microcoleus vaginatus;	0.953378	0	0	1.01093	0	0	0	0	0	0	0	0	0	0	0	0
256787428	acetylglucosaminidase	Carbon Cycling	Carbon degradation	Chitin	superkingdom:Bacteria;phylum:Actinobacteria;class:Actinobacteria;order:Actinomycetales;family:Streptomycetaceae;genus:Streptomyces;species:Streptomyces lividans;	0.996523	0	0	0.966205	0	0	0	0	0	0	0	0	0	0	0	0
340555953	mer	Metal Homeostasis	Mercury	Detoxification	superkingdom:Bacteria;phylum:Proteobacteria;class:Gammaproteobacteria;order:Acidithiobacillales;family:Acidithiobacillaceae;genus:Acidithiobacillus;species:Acidithiobacillus caldus;	0.970143	0	0	0.991882	0	0	0	0	0	0	0	0	0	0	0	0
242818615	Sir	Sulfur	sulfite reduction	NA	superkingdom:Eukaryota;kingdom:Fungi;phylum:Ascomycota;class:Eurotiomycetes;order:Eurotiales;family:Trichocomaceae;genus:Talaromyces;species:Talaromyces stipitatus;	0.95163	0	0	1.01036	0	0	0	0	0	0	0	0	0	0	0	0
296426589	phenol_oxidase	Carbon Cycling	Carbon degradation	Lignin	superkingdom:Bacteria;	0.958556	0	0	1.0006	0	0	0	0	0	0	0	0	0	0	0	0
145591441	dsra	Sulfur	sulfite reduction	NA	superkingdom:Archaea;phylum:Crenarchaeota;class:Thermoprotei;order:Thermoproteales;family:Thermoproteaceae;genus:Pyrobaculum;species:Pyrobaculum arsenaticum;	0.976578	0	0	0.982496	0	0	0	0	0	0	0	0	0	0	0	0
312898656	ppx	Phosphorus	Polyphosphate degradation	NA	superkingdom:Bacteria;phylum:Firmicutes;class:Negativicutes;order:Selenomonadales;family:Veillonellaceae;genus:Megasphaera;species:Megasphaera micronuciformis;	0.978451	0	0	0.979147	0	0	0	0	0	0	0	0	0	0	0	0
295110902	ppx	Phosphorus	Polyphosphate degradation	NA	superkingdom:Bacteria;phylum:Synergistetes;	1.06776	1.18117	1.16541	1.04608	1.13476	1.08331	1.13675	0.96507	1.21344	1.23941	1.26594	1.27734	0.957246	0.911813	0	0
88807325	endochitinase	Carbon Cycling	Carbon degradation	Chitin	superkingdom:Bacteria;phylum:Cyanobacteria;order:Chroococcales;genus:Synechococcus;	0.982339	0	0	0.973671	0	0	0	0	0	0	0	0	0	0	0	0
332304768	mult_ring_12DiOx	Organic Remediation	Aromatics	Other aromatics	superkingdom:Bacteria;phylum:Proteobacteria;class:Gammaproteobacteria;order:Alteromonadales;family:Alteromonadaceae;genus:Glaciecola;	0.946137	0	0	1.00939	0	0	0	0	0	0	0	0	0	0	0	0
13591776	alkb	Organic Remediation	Other Hydrocarbons	NA	superkingdom:Bacteria;phylum:Actinobacteria;class:Actinobacteria;order:Actinomycetales;family:Nocardioidaceae;genus:Nocardioides;	0.979146	1.23527	1.15248	0.991056	1.10392	1.05555	1.09234	0.972574	1.14929	1.20624	1.25514	1.24787	0.924461	0.844311	0	0
284036150	RgaE	Carbon Cycling	Carbon degradation	Pectin	superkingdom:Bacteria;phylum:Bacteroidetes;class:Cytophagia;order:Cytophagales;family:Cytophagaceae;genus:Spirosoma;species:Spirosoma linguale;	0.961678	0	0	0.992767	0	0	0	0	0	0	0	0	0	0	0	0
109452527	dsra	Sulfur	sulfite reduction	NA	superkingdom:Bacteria;	0.949219	0	0	1.00267	0	0	0	0	0	0	0	0	0	0	0	0
226294165	ara	Carbon Cycling	Carbon degradation	Hemicellulose	superkingdom:Eukaryota;kingdom:Fungi;phylum:Ascomycota;class:Eurotiomycetes;order:Onygenales;genus:Paracoccidioides;species:Paracoccidioides brasiliensis;	0.952902	0	0	0.996161	0	0	0	0	0	0	0	0	0	0	0	0
307596193	APS_AprB	Sulfur	adenylylsulfate reductase	NA	superkingdom:Archaea;phylum:Crenarchaeota;class:Thermoprotei;order:Thermoproteales;family:Thermoproteaceae;genus:Vulcanisaeta;species:Vulcanisaeta distributa;	0.960602	0	0	0.988265	0	0	0	0	0	0	0	0	0	0	0	0
373465074	ccmL	Carbon Cycling	Carbon fixation	Bacterial Microcompartments	superkingdom:Bacteria;phylum:Firmicutes;class:Bacilli;order:Lactobacillales;family:Lactobacillaceae;genus:Lactobacillus;species:Lactobacillus kisonensis;	0.959598	0	0	0.982431	0	0	0	0	0	0	0	0	0	0	0	0
110667834	gdh	Nitrogen	Ammonification	NA	superkingdom:Archaea;phylum:Euryarchaeota;class:Halobacteria;order:Halobacteriales;family:Halobacteriaceae;genus:Haloquadratum;species:Haloquadratum walsbyi;	0.939632	0	0	1.00227	0	0	0	0	0	0	0	0	0	0	0	0
300021641	fthfs	Carbon Cycling	Carbon fixation	Reductive acetyl–CoA pathway	superkingdom:Bacteria;phylum:Proteobacteria;class:Alphaproteobacteria;order:Rhizobiales;family:Hyphomicrobiaceae;genus:Hyphomicrobium;species:Hyphomicrobium denitrificans;	0.956911	0	0	0.983591	0	0	0	0	0	0	0	0	0	0	0	0
334116811	amyA	Carbon Cycling	Carbon degradation	Starch	superkingdom:Bacteria;phylum:Cyanobacteria;order:Oscillatoriales;genus:Microcoleus;species:Microcoleus vaginatus;	0.950823	0	0	0.989278	0	0	0	0	0	0	0	0	0	0	0	0
529424	urec	Nitrogen	Ammonification	NA	superkingdom:Bacteria;phylum:Proteobacteria;class:Epsilonproteobacteria;order:Campylobacterales;family:Helicobacteraceae;genus:Helicobacter;	0.945054	0	0	0.994143	0	0	0	0	0	0	0	0	0	0	0	0
254785597	pectinase (pectate_lyase)	Carbon Cycling	Carbon degradation	Pectin	superkingdom:Bacteria;phylum:Proteobacteria;class:Gammaproteobacteria;order:Alteromonadales;genus:Teredinibacter;species:Teredinibacter turnerae;	0.958104	0	0	0.980546	0	0	0	0	0	0	0	0	0	0	0	0
112464169	nirk	Nitrogen	Denitrification	NA	superkingdom:Bacteria;	1.01385	1.17188	1.11772	0	0	0	0	0	0	0	0	0	0	0.867741	0.839933	0
302507011	phospholipase_C_fungi	Carbon Cycling	Carbon degradation	Phospholipids	superkingdom:Eukaryota;kingdom:Fungi;phylum:Ascomycota;class:Eurotiomycetes;order:Onygenales;family:Arthrodermataceae;genus:Arthroderma;species:Arthroderma benhamiae;	0.957996	0	0	0.978695	0	0	0	0	0	0	0	0	0	0	0	0
343506851	acetylglucosaminidase	Carbon Cycling	Carbon degradation	Chitin	superkingdom:Bacteria;phylum:Proteobacteria;class:Gammaproteobacteria;order:Vibrionales;family:Vibrionaceae;genus:Vibrio;species:Vibrio ichthyoenteri;	0.956585	0	0	0.979493	0	0	0	0	0	0	0	0	0	0	0	0
387965361	phytase	Phosphorus	Phytic acid hydrolysis	NA	superkingdom:Bacteria;phylum:Firmicutes;class:Bacilli;order:Bacillales;family:Bacillaceae;genus:Bacillus;	0.950189	0	0	0.985662	0	0	0	0	0	0	0	0	0	0	0	0
295397059	amyA	Carbon Cycling	Carbon degradation	Starch	superkingdom:Bacteria;phylum:Firmicutes;class:Bacilli;order:Lactobacillales;family:Aerococcaceae;genus:Aerococcus;species:Aerococcus viridans;	0.953832	0	0	0.981841	0	0	0	0	0	0	0	0	0	0	0	0
207367125	mnp	Carbon Cycling	Carbon degradation	Lignin	superkingdom:Eukaryota;kingdom:Fungi;phylum:Basidiomycota;class:Agaricomycetes;order:Agaricales;family:Marasmiaceae;genus:Lentinula;	1.21557	1.32521	1.20949	0	1.18818	1.0819	1.11849	0	1.21911	0	1.23842	1.32841	0	0	0	0
307546524	mdlc	Organic Remediation	Aromatics	Aromatic carboxylic acid	superkingdom:Bacteria;phylum:Proteobacteria;class:Gammaproteobacteria;order:Oceanospirillales;family:Halomonadaceae;genus:Halomonas;species:Halomonas elongata;	0.94453	0	0	0.989014	0	0	0	0	0	0	0	0	0	0	0	0
357938479	rubisco	Carbon Cycling	Carbon fixation	Calvin cycle	superkingdom:Bacteria;phylum:Proteobacteria;class:Betaproteobacteria;order:Burkholderiales;family:Burkholderiaceae;genus:Burkholderia;	0.943937	0	0	0.986458	0	0	0	0	0	0	0	0	0	0	0	0
319801321	nirk	Nitrogen	Denitrification	NA	superkingdom:Bacteria;	0.950372	0	0	0.977575	0	0	0	0	0	0	0	0	0	0	0	0
90578535	chitinase	Carbon Cycling	Carbon degradation	Chitin	superkingdom:Bacteria;phylum:Proteobacteria;class:Gammaproteobacteria;order:Vibrionales;family:Vibrionaceae;genus:Photobacterium;species:Photobacterium angustum;	0.956438	0	0	0.971304	0	0	0	0	0	0	0	0	0	0	0	0
339412586	xylanase	Carbon Cycling	Carbon degradation	Hemicellulose	superkingdom:Bacteria;phylum:Spirochaetes;class:Spirochaetia;order:Spirochaetales;family:Spirochaetaceae;genus:Spirochaeta;species:Spirochaeta thermophila;	0.99731	1.1939	1.14021	0	0	0	1.09458	0.940401	1.14297	1.17025	0	1.24212	0	0.881086	0.87357	0
157146457	endochitinase	Carbon Cycling	Carbon degradation	Chitin	superkingdom:Bacteria;phylum:Proteobacteria;class:Gammaproteobacteria;order:Enterobacteriales;family:Enterobacteriaceae;genus:Citrobacter;species:Citrobacter koseri;	0	1.38635	1.33483	1.23086	1.2969	1.24068	1.30736	1.18732	1.39599	1.40996	1.42821	1.44696	0	0	0	0
151302287	aps_apra	Sulfur	adenylylsulfate reductase	NA	superkingdom:Bacteria;phylum:Proteobacteria;class:Deltaproteobacteria;order:Desulfobacterales;family:Desulfobulbaceae;genus:Desulfobulbus;	1.12556	1.49876	1.21593	0	1.33705	1.06442	1.28899	0.940268	0	0	0	0	0	0	0	0
111036262	xylxy	Organic Remediation	Aromatics	Aromatic carboxylic acid	superkingdom:Bacteria;phylum:Proteobacteria;class:Gammaproteobacteria;order:Pseudomonadales;family:Pseudomonadaceae;genus:Pseudomonas;	1.22219	1.43913	1.34545	0	1.3551	1.25617	1.34772	1.23836	0	1.36349	0	1.46626	0	0	0	0
227112767	alginase	Carbon Cycling	Carbon degradation	Alginate	superkingdom:Bacteria;phylum:Proteobacteria;class:Gammaproteobacteria;order:Enterobacteriales;family:Enterobacteriaceae;genus:Pectobacterium;species:Pectobacterium carotovorum;	1.17985	1.44849	1.33399	0	1.32079	0	0	1.29502	1.45196	1.33113	0	1.41098	1.21065	0	0	1.25111
321269700	fthfs	Carbon Cycling	Carbon fixation	Reductive acetyl–CoA pathway	superkingdom:Bacteria;phylum:Firmicutes;class:Bacilli;order:Lactobacillales;family:Streptococcaceae;genus:Streptococcus;species:Streptococcus cristatus;	1.03427	1.18311	1.09634	0	0	0	0	0	1.14754	1.19311	1.23218	0	0	0.855493	0	0.906337
322706446	pcpe	Organic Remediation	Herbicides related compound	NA	superkingdom:Eukaryota;kingdom:Fungi;phylum:Ascomycota;class:Sordariomycetes;order:Hypocreales;family:Clavicipitaceae;genus:Metarhizium;species:Metarhizium anisopliae;	1.18614	1.44322	1.34199	0	1.34389	1.26435	1.35105	0	1.39352	1.39057	1.49232	1.49268	0	0	0	0
32473179	acetylglucosaminidase	Carbon Cycling	Carbon degradation	Chitin	superkingdom:Bacteria;phylum:Planctomycetes;class:Planctomycetacia;order:Planctomycetales;family:Planctomycetaceae;genus:Rhodopirellula;species:Rhodopirellula baltica;	0.976273	1.20285	1.09052	0	0	0	0	0	1.16078	1.12708	0	0	0	0.849037	0	0.890777
261213046	chitinase	Carbon Cycling	Carbon degradation	Chitin	superkingdom:Bacteria;phylum:Proteobacteria;class:Gammaproteobacteria;order:Vibrionales;family:Vibrionaceae;genus:Vibrio;	1.03328	1.17251	1.11221	1.15871	1.14358	1.01358	1.08099	1.08982	1.20637	1.15796	1.26416	1.25838	1.06423	0	0	1.09241
310913331	dsrB	Sulfur	sulfite reduction	NA	superkingdom:Bacteria;	1.00522	1.17517	1.09162	0	0	0	1.05522	1.05875	0	0	0	0	0.972651	0.859964	0	0.902936
212678934	dmsa	Organic Remediation	Others	NA	superkingdom:Bacteria;phylum:Proteobacteria;class:Gammaproteobacteria;order:Enterobacteriales;family:Enterobacteriaceae;genus:Providencia;species:Providencia rustigianii;	1.0176	1.20951	0	0.975441	0	0	0	0	0	0	0	0	0	0.832574	0.846379	0
117609203	dsrB	Sulfur	sulfite reduction	NA	superkingdom:Bacteria;phylum:Proteobacteria;genus:Magnetococcus;	1.11589	1.42676	1.32393	0	1.27314	1.2385	1.31471	0	1.3535	1.31793	1.42813	1.40239	0	0	0	0
26985954	SoxB	Sulfur	Sulfur Oxidation	NA	superkingdom:Bacteria;	1.21468	1.34965	1.30027	0	1.30585	1.20831	1.31252	0	1.37699	1.34405	1.4626	1.41865	0	0	0	0
95025909	endopolygalacturonase_fungi	Carbon Cycling	Carbon degradation	Pectin	superkingdom:Eukaryota;kingdom:Fungi;phylum:Ascomycota;class:Eurotiomycetes;order:Eurotiales;family:Trichocomaceae;genus:Emericella;	0.990907	1.19983	1.12387	1.0122	1.12601	1.06487	1.11635	1.00784	1.18388	1.29604	1.28761	1.22501	0.957748	0	0.9175	0
215398380	silicon_transporter	Metal Homeostasis	Silicon	Transport		1.03453	1.17219	0	1.01795	0	0	0	0	0	0	0	0	0.947512	0.864615	0.873058	0
212536342	pme_Cdeg	Carbon Cycling	Carbon degradation	Pectin	superkingdom:Eukaryota;kingdom:Fungi;phylum:Ascomycota;class:Eurotiomycetes;order:Eurotiales;family:Trichocomaceae;genus:Penicillium;species:Penicillium marneffei;	1.082	0	1.09103	1.00188	0	0	0	0	1.16307	1.106	0	0	0	0.84559	0.838664	0
302926182	rgl	Carbon Cycling	Carbon degradation	Pectin	superkingdom:Eukaryota;kingdom:Fungi;phylum:Ascomycota;class:Sordariomycetes;order:Hypocreales;family:Nectriaceae;genus:Fusarium;species:Nectria haematococca;	1.26172	1.43577	0	1.24208	1.36526	1.2836	0	0	1.44876	1.42166	1.51528	1.50556	0	0	0	0
261364429	ppx	Phosphorus	Polyphosphate degradation	NA	superkingdom:Bacteria;phylum:Proteobacteria;class:Betaproteobacteria;order:Neisseriales;family:Neisseriaceae;genus:Neisseria;species:Neisseria mucosa;	1.08457	1.42964	1.42237	0	1.33336	1.33361	1.38473	0	1.32961	1.3267	1.38169	1.4419	0	0	0	0
156628075	fosx	Virulence	Antibiotic resistance	Degradation	superkingdom:Bacteria;phylum:Proteobacteria;class:Gammaproteobacteria;order:Pseudomonadales;family:Pseudomonadaceae;genus:Pseudomonas;	1.05685	1.18292	0	1.0162	0	0	0	0	1.15097	1.13986	0	0	0.955864	0.872622	0	0.946694
349586384	mcra	Carbon Cycling	Methane	Methanogenesis	superkingdom:Archaea;phylum:Euryarchaeota;	1.03149	1.17608	0	1.00312	0	0	0	0	0	0	0	0	0	0.881947	0.891247	0
169616370	glucoamylase	Carbon Cycling	Carbon degradation	Starch	superkingdom:Eukaryota;kingdom:Fungi;phylum:Ascomycota;class:Dothideomycetes;order:Pleosporales;family:Phaeosphaeriaceae;genus:Phaeosphaeria;species:Phaeosphaeria nodorum;	1.12336	1.37698	1.30344	0	1.27769	1.23753	1.27553	1.10327	1.38862	0	1.35888	1.40906	0	0	0	0
403745994	one_ring_23diox	Organic Remediation	Aromatics	Other aromatics	superkingdom:Bacteria;phylum:Firmicutes;class:Bacilli;order:Bacillales;family:Alicyclobacillaceae;genus:Alicyclobacillus;species:Alicyclobacillus hesperidum;	0.942965	1.19501	1.0889	0	0	0	0	0	1.14538	1.16882	0	1.20811	0	0	0.864853	0.930967
300545323	amyA	Carbon Cycling	Carbon degradation	Starch	superkingdom:Bacteria;phylum:Proteobacteria;class:Gammaproteobacteria;order:Alteromonadales;family:Shewanellaceae;genus:Shewanella;species:Shewanella oneidensis;	0.991152	1.17421	0	1.00708	0	0	0	0	0	0	0	0	0.93261	0.872166	0.856719	0
20501965	dsra	Sulfur	sulfite reduction	NA	superkingdom:Bacteria;	0	1.1852	1.12827	1.00961	0	1.049	1.10675	1.09234	1.17521	0	1.27351	0	0.992287	0.87131	0	0
343180159	mer	Metal Homeostasis	Mercury	Detoxification	superkingdom:Bacteria;phylum:Firmicutes;class:Bacilli;order:Lactobacillales;family:Streptococcaceae;genus:Lactococcus;species:Lactococcus garvieae;	1.10509	1.36592	1.2359	0	1.23021	1.17317	1.28172	0	1.28612	0	0	1.33086	0	0	0	0
239736198	alpha_galactosidase_fungi	Carbon Cycling	Carbon degradation	Other	superkingdom:Eukaryota;kingdom:Fungi;phylum:Ascomycota;class:Sordariomycetes;order:Hypocreales;family:Nectriaceae;genus:Fusarium;	0.994414	1.19665	1.10726	0	0	1.04577	1.08896	0.941985	1.13911	1.17866	0	0	0.945908	0	0.854167	0
299133407	cysJ	Sulfur	Reduction	NA	superkingdom:Bacteria;phylum:Proteobacteria;class:Alphaproteobacteria;order:Rhizobiales;family:Bradyrhizobiaceae;genus:Afipia;	1.13774	1.25375	1.0997	0	1.10488	1.04347	1.09743	0	0	0	0	0	0	0	0	0
214031842	dmdA	Sulfur	DMSP degradation	NA	superkingdom:Bacteria;phylum:Proteobacteria;class:Alphaproteobacteria;order:Rhodobacterales;family:Rhodobacteraceae;genus:Ruegeria;	0.979229	0	1.12413	1.00575	0	0	1.08033	0.984256	1.15829	1.14597	0	0	0.976118	0.840531	0.84169	0
126460064	dsra	Sulfur	sulfite reduction	NA	superkingdom:Archaea;phylum:Crenarchaeota;class:Thermoprotei;order:Thermoproteales;family:Thermoproteaceae;genus:Pyrobaculum;species:Pyrobaculum calidifontis;	1.28124	1.46171	0	0	1.22827	0	1.16803	0	0	0	1.42455	1.46711	0	0	0	0
294883858	aoxb	Metal Homeostasis	Arsenic	Detoxification	superkingdom:Bacteria;phylum:Proteobacteria;class:Betaproteobacteria;order:Burkholderiales;family:Alcaligenaceae;genus:Alcaligenes;	0.985093	0	1.09977	1.04483	0	0	0	0	0	1.2014	1.29143	0	0.92271	0.866115	0.860078	0
118588350	FBP_aldolase	Carbon Cycling	Carbon fixation	Calvin cycle	superkingdom:Bacteria;phylum:Proteobacteria;class:Alphaproteobacteria;order:Rhodobacterales;family:Rhodobacteraceae;genus:Labrenzia;species:Labrenzia aggregata;	1.13726	1.23672	1.14465	0	1.14274	1.07555	1.14957	0.958585	1.22642	1.13346	1.2398	1.24202	0	0	0	0
39839	cda	Carbon Cycling	Carbon degradation	Starch	superkingdom:Bacteria;phylum:Firmicutes;class:Bacilli;order:Bacillales;family:Bacillaceae;genus:Bacillus;	0	1.41052	0	1.15163	0	0	0	0	0	0	0	0	1.1336	1.0328	0	0
91786039	mdld	Organic Remediation	Aromatics	Other aromatics	superkingdom:Bacteria;phylum:Proteobacteria;class:Betaproteobacteria;order:Burkholderiales;family:Comamonadaceae;genus:Polaromonas;	1.46915	1.74589	1.62673	1.47994	1.61614	1.54287	1.63092	1.43995	1.72146	1.64723	1.76588	1.78223	1.3966	1.2693	1.31168	0
59957060	rubisco	Carbon Cycling	Carbon fixation	Calvin cycle	superkingdom:Archaea;	1.08197	1.20739	1.1232	0	1.09083	1.01344	1.12328	0.950226	0	0	0	0	0	0	0	0
331695416	poba	Organic Remediation	Aromatics	Aromatic carboxylic acid	superkingdom:Bacteria;phylum:Actinobacteria;class:Actinobacteria;order:Actinomycetales;family:Pseudonocardiaceae;genus:Pseudonocardia;species:Pseudonocardia dioxanivorans;	1.01155	0	1.10707	0.99531	0	0	0	0	0	0	0	0	0.974812	0.890723	0.84045	0
184194700	mhpc	Organic Remediation	Aromatics	Aromatic carboxylic acid	superkingdom:Bacteria;phylum:Proteobacteria;class:Betaproteobacteria;order:Burkholderiales;family:Burkholderiaceae;genus:Burkholderia;species:Burkholderia phymatum;	0	1.41834	1.34146	0	1.28909	0	1.29683	0	1.37759	0	1.4039	1.43461	0	0	0	0
88643249	dsrB	Sulfur	sulfite reduction	NA	superkingdom:Bacteria;phylum:Proteobacteria;class:Deltaproteobacteria;order:Desulfobacterales;family:Desulfobacteraceae;genus:Desulfosalina;	0	1.1868	1.09428	0.987216	0	1.02662	1.0765	0	1.13769	1.15691	0	0	0.938214	0.899851	0	0
332691555	rubisco	Carbon Cycling	Carbon fixation	Calvin cycle	superkingdom:Bacteria;	1.05299	1.22149	1.16386	0	1.0986	1.0406	1.14307	0.96756	1.20185	0	0	1.2189	0	0	0	0
171464116	FBP_aldolase	Carbon Cycling	Carbon fixation	Calvin cycle	superkingdom:Bacteria;phylum:Proteobacteria;class:Betaproteobacteria;order:Burkholderiales;family:Burkholderiaceae;genus:Polynucleobacter;species:Polynucleobacter necessarius;	0.97421	1.18813	0	0.995107	0	0	0	0	0	0	0	0	0.926161	0.870571	0	0.921315
790698	exoglucanase	Carbon Cycling	Carbon degradation	Cellulose	superkingdom:Bacteria;phylum:Actinobacteria;class:Actinobacteria;order:Actinomycetales;family:Cellulomonadaceae;genus:Cellulomonas;	1.04701	0	1.08979	1.01783	0	0	0	0	0	0	0	0	0	0.901907	0.895853	0
189306742	endochitinase	Carbon Cycling	Carbon degradation	Chitin	superkingdom:Eukaryota;kingdom:Fungi;phylum:Ascomycota;class:Sordariomycetes;order:Sordariales;family:Chaetomiaceae;genus:Chaetomium;	1.09389	1.19636	1.15411	0	1.10963	1.05872	1.08361	0.956369	1.22566	1.16206	1.23379	1.24932	0	0	0	0
328927865	amyA	Carbon Cycling	Carbon degradation	Starch	superkingdom:Archaea;phylum:Euryarchaeota;class:Methanomicrobia;order:Methanosarcinales;family:Methanosaetaceae;genus:Methanosaeta;species:Methanosaeta concilii;	1.11471	1.24078	1.13027	0	1.12674	1.10309	1.12041	0	0	0	0	0	0	0	0	0
83318860	nirs	Nitrogen	Denitrification	NA	superkingdom:Bacteria;	1.10522	1.2311	1.09252	0	1.09632	1.0661	1.11804	0	0	0	0	0	0	0	0	0
15615320	xyla	Carbon Cycling	Carbon degradation	Hemicellulose	superkingdom:Bacteria;phylum:Firmicutes;class:Bacilli;order:Bacillales;family:Bacillaceae;genus:Bacillus;species:Bacillus halodurans;	0.944723	0	1.09808	1.05296	0	0	0	0	0	0	0	0	0.926594	0.85912	0.889219	0
224522058	xylanase	Carbon Cycling	Carbon degradation	Hemicellulose	superkingdom:Bacteria;phylum:Bacteroidetes;class:Bacteroidia;order:Bacteroidales;family:Bacteroidaceae;genus:Bacteroides;species:Bacteroides cellulosilyticus;	1.02436	1.27316	1.08879	0	1.08015	1.04771	1.08696	0	0	0	0	0	0	0	0	0
372223844	amyA	Carbon Cycling	Carbon degradation	Starch	superkingdom:Bacteria;phylum:Bacteroidetes;class:Flavobacteriia;order:Flavobacteriales;family:Flavobacteriaceae;genus:Mesoflavibacter;species:Mesoflavibacter zeaxanthinifaciens;	1.04539	1.27095	1.15938	0	1.13467	1.10576	1.15854	1.01991	1.1864	0	0	1.27465	0	0	0	0
375753018	amyA	Carbon Cycling	Carbon degradation	Starch	superkingdom:Bacteria;phylum:Actinobacteria;class:Actinobacteria;order:Actinomycetales;family:Gordoniaceae;genus:Gordonia;species:Gordonia polyisoprenivorans;	1.48099	1.75919	1.6548	1.59092	1.66743	1.5292	1.65661	1.52668	1.75429	1.66787	1.83169	1.8245	1.47568	0	1.37242	1.43446
161166644	amyA	Carbon Cycling	Carbon degradation	Starch	superkingdom:Bacteria;phylum:Proteobacteria;class:Deltaproteobacteria;order:Myxococcales;family:Polyangiaceae;genus:Sorangium;species:Sorangium cellulosum;	1.03346	1.19945	1.14669	0	1.09442	1.03735	1.07888	0.958269	1.17076	1.12743	0	1.2231	0	0	0	0
322396279	nifh	Nitrogen	Nitrogen fixation	NA	superkingdom:Bacteria;phylum:Proteobacteria;class:Alphaproteobacteria;order:Rhizobiales;family:Methylocystaceae;genus:Methylocystis;	1.00636	1.22725	1.12161	0	1.07111	1.03447	1.08087	0	1.16077	0	0	1.22464	0	0	0	0
255010727	acetylglucosaminidase	Carbon Cycling	Carbon degradation	Chitin	superkingdom:Bacteria;phylum:Bacteroidetes;class:Bacteroidia;order:Bacteroidales;family:Bacteroidaceae;genus:Bacteroides;species:Bacteroides fragilis;	0.994504	1.23886	1.15318	0	1.10654	1.04015	1.13484	0	1.23139	1.16899	1.22973	1.24306	0	0	0	0
335865015	arsc	Metal Homeostasis	Arsenic	Detoxification	superkingdom:Bacteria;phylum:Proteobacteria;class:Gammaproteobacteria;order:Alteromonadales;family:Shewanellaceae;genus:Shewanella;	0.95456	0	1.09215	1.00673	0	0	0	0	0	0	0	0	0	0.816905	0	0.9184
332361977	pula	Carbon Cycling	Carbon degradation	Starch	superkingdom:Bacteria;phylum:Firmicutes;class:Bacilli;order:Lactobacillales;family:Streptococcaceae;genus:Streptococcus;species:Streptococcus sanguinis;	0	1.18444	1.1481	0	0	0	0	0	1.17762	0	1.24497	0	0.959417	0.834543	0	0
58041829	xlnd	Organic Remediation	Aromatics	Other aromatics	superkingdom:Bacteria;phylum:Proteobacteria;class:Gammaproteobacteria;order:Enterobacteriales;family:Enterobacteriaceae;genus:Klebsiella;	1.22188	1.45445	0	0	0	1.26599	0	1.2865	1.40475	1.35698	1.45492	1.46102	0	0	0	0
304407890	amyA	Carbon Cycling	Carbon degradation	Starch	superkingdom:Bacteria;phylum:Firmicutes;class:Bacilli;order:Bacillales;family:Paenibacillaceae;genus:Paenibacillus;species:Paenibacillus curdlanolyticus;	0.994009	0	1.08094	1.0359	0	0	0	0	0	0	0	0	0.954291	0.872772	0	0.936693
26278696	narg	Nitrogen	Denitrification	NA	superkingdom:Bacteria;	0.992416	1.30204	1.1718	0	1.15285	1.10112	1.13586	0.939268	1.22411	1.15957	1.23416	1.26342	0	0	0	0
291351519	RgaE	Carbon Cycling	Carbon degradation	Pectin	superkingdom:Bacteria;phylum:Actinobacteria;class:Actinobacteria;order:Actinomycetales;family:Streptomycetaceae;genus:Streptomyces;species:Streptomyces filamentosus;	1.24686	1.50857	1.40602	1.29312	0	1.32858	0	1.28067	0	1.4355	0	1.51931	1.21356	1.12758	1.11208	1.17826
253778198	amyA	Carbon Cycling	Carbon degradation	Starch	superkingdom:Bacteria;phylum:Proteobacteria;class:Alphaproteobacteria;order:Rhodobacterales;family:Rhodobacteraceae;genus:Ruegeria;	0.997379	1.21673	1.10385	0	1.0696	1.00623	1.07576	0.986004	1.18383	1.1214	0	0	0	0	0	0
256686403	xylanase	Carbon Cycling	Carbon degradation	Hemicellulose	superkingdom:Bacteria;phylum:Actinobacteria;class:Actinobacteria;order:Actinomycetales;family:Jonesiaceae;genus:Jonesia;species:Jonesia denitrificans;	0.956512	0	1.08102	1.02537	0	0	0	0	0	0	0	0	0	0.897844	0.862209	0
111611319	proO	Organic Remediation	Aromatics	Other aromatics	superkingdom:Bacteria;phylum:Proteobacteria;class:Betaproteobacteria;order:Burkholderiales;family:Comamonadaceae;genus:Verminephrobacter;species:Verminephrobacter eiseniae;	0.952323	0	1.08898	0.996899	0	0	0	0	0	0	0	0	0	0.842865	0.898273	0
63003127	one_ring_12diox	Organic Remediation	Aromatics	Other aromatics	superkingdom:Bacteria;	0	1.35218	1.24625	0	0	1.19445	1.22134	1.12857	1.34526	0	1.35278	1.3803	0	0	0	0
133778506	endochitinase	Carbon Cycling	Carbon degradation	Chitin	superkingdom:Bacteria;	1.50335	1.88173	1.7473	1.63576	1.75612	1.6641	1.77794	1.5656	1.84551	1.75243	1.87768	1.92324	1.52999	0	1.48571	1.50385
254443231	mannanase	Carbon Cycling	Carbon degradation	Hemicellulose	superkingdom:Bacteria;phylum:Verrucomicrobia;class:Verrucomicrobiae;order:Verrucomicrobiales;	1.00701	1.23837	1.15734	0	1.11081	1.09283	1.18267	0.994043	1.20688	1.15779	1.22374	1.30684	0	0	0	0
326793142	CsoS1_CcmK	Carbon Cycling	Carbon fixation	Bacterial Microcompartments	superkingdom:Bacteria;phylum:Firmicutes;class:Clostridia;order:Clostridiales;family:Lachnospiraceae;genus:Cellulosilyticum;species:Cellulosilyticum lentocellum;	0.992959	1.25052	1.1525	0	1.1211	1.07722	1.10463	1.02378	1.1981	0	0	1.22028	0	0	0	0
340027049	arra	Metal Homeostasis	Arsenic	Detoxification	superkingdom:Bacteria;	1.27102	1.51521	1.43766	1.32846	0	1.33467	0	1.25503	1.48746	0	0	1.55835	1.19172	1.16904	1.17698	1.21679
255281831	CsoS1_CcmK	Carbon Cycling	Carbon fixation	Bacterial Microcompartments	superkingdom:Bacteria;phylum:Firmicutes;class:Clostridia;order:Clostridiales;family:Lachnospiraceae;genus:Marvinbryantia;species:Marvinbryantia formatexigens;	0.972437	0	1.09308	1.02093	0	0	0	0	0	0	0	0	0.966636	0.905234	0	0.910023
335339880	ara	Carbon Cycling	Carbon degradation	Hemicellulose	superkingdom:Archaea;phylum:Euryarchaeota;class:Halobacteria;order:Halobacteriales;family:Halobacteriaceae;genus:Halopiger;species:Halopiger xanaduensis;	0.990139	1.21923	1.10993	0	1.09088	1.01648	1.07572	0.993041	0	0	0	0	0	0	0	0
285026909	tfda	Organic Remediation	Aromatics	Chlorinated aromatics	superkingdom:Bacteria;	1.06271	1.32229	0	1.03624	1.23244	0	1.25737	0	1.34584	1.12839	1.41291	1.26573	1.21023	0	0	1.01337
219795516	pec_Cdeg	Carbon Cycling	Carbon degradation	Pectin	superkingdom:Eukaryota;kingdom:Fungi;phylum:Ascomycota;class:Sordariomycetes;order:Hypocreales;family:Nectriaceae;genus:Gibberella;species:Gibberella zeae;	1.10834	1.19852	1.17787	0	1.1552	1.17123	1.1831	0.994973	1.21898	0	0	1.33143	0	0	0	0
398309614	vgb	Virulence	Antibiotic resistance	Degradation	superkingdom:Bacteria;phylum:Firmicutes;class:Bacilli;order:Bacillales;family:Bacillaceae;genus:Bacillus;species:Bacillus mojavensis;	0.999915	1.19099	1.1336	0	1.08354	1.0523	1.12477	0.98243	1.15287	0	0	1.23078	0	0	0	0
290465498	one_ring_23diox	Organic Remediation	Aromatics	Other aromatics	superkingdom:Bacteria;phylum:Proteobacteria;class:Gammaproteobacteria;order:Pseudomonadales;family:Pseudomonadaceae;genus:Pseudomonas;species:Pseudomonas alcaliphila;	0	1.17824	1.1303	0	0	0	0	0	0	0	0	0	0.99129	0	0.866011	0
242809757	alpha_galactosidase_fungi	Carbon Cycling	Carbon degradation	Other	superkingdom:Eukaryota;kingdom:Fungi;phylum:Ascomycota;class:Eurotiomycetes;order:Eurotiales;family:Trichocomaceae;genus:Talaromyces;species:Talaromyces stipitatus;	1.02473	1.29568	1.16454	0	1.19639	1.14567	1.19795	0.974511	1.20714	0	0	1.31142	0	0	0	0
51869940	chitinase	Carbon Cycling	Carbon degradation	Chitin	superkingdom:Bacteria;	1.00731	0	1.09244	1.00324	0	1.01505	0	0.933486	0	0	0	0	0.916166	0.850506	0	0
307546519	poba	Organic Remediation	Aromatics	Aromatic carboxylic acid	superkingdom:Bacteria;phylum:Proteobacteria;class:Gammaproteobacteria;order:Oceanospirillales;family:Halomonadaceae;genus:Halomonas;species:Halomonas elongata;	1.03863	1.2159	1.09052	0	1.10488	1.06518	1.11759	1.03353	1.1871	0	0	1.25393	0	0	0	0
324110335	mannanase	Carbon Cycling	Carbon degradation	Hemicellulose	superkingdom:Bacteria;phylum:Firmicutes;class:Clostridia;order:Clostridiales;family:Ruminococcaceae;genus:Ruminococcus;species:Ruminococcus albus;	0.944424	0	1.08397	1.01465	0	0	0	0	0	0	0	0	0.965085	0.916514	0.877502	0
215459190	pec_Cdeg	Carbon Cycling	Carbon degradation	Pectin	superkingdom:Eukaryota;kingdom:Fungi;phylum:Basidiomycota;class:Agaricomycetes;order:Agaricales;family:Marasmiaceae;genus:Moniliophthora;species:Moniliophthora perniciosa;	0.964987	1.21955	1.13744	0	1.08146	1.06741	1.09728	0	1.17559	1.12418	0	1.25675	0	0	0	0
159893888	cda	Carbon Cycling	Carbon degradation	Starch	superkingdom:Bacteria;phylum:Chloroflexi;class:Chloroflexi;order:Herpetosiphonales;family:Herpetosiphonaceae;genus:Herpetosiphon;species:Herpetosiphon aurantiacus;	1.4574	0	0	1.47868	1.6817	0	1.70957	0	0	1.63341	0	1.80411	0	0	0	0
134081093	p450aro	Organic Remediation	Aromatics	polycyclic aromatics	superkingdom:Eukaryota;kingdom:Fungi;phylum:Ascomycota;class:Eurotiomycetes;order:Eurotiales;family:Trichocomaceae;genus:Aspergillus;	0	1.186	1.09554	0	0	0	0	0	0	0	0	0	0.956127	0.864679	0	0
271968653	linb	Organic Remediation	Pesticides related compound	NA	superkingdom:Bacteria;phylum:Actinobacteria;class:Actinobacteria;order:Actinomycetales;family:Streptosporangiaceae;genus:Streptosporangium;species:Streptosporangium roseum;	0.995547	1.1914	1.10616	0	1.10779	1.02309	1.09367	0	1.14705	1.11403	0	0	0	0	0	0
220719011	ppx	Phosphorus	Polyphosphate degradation	NA	superkingdom:Bacteria;phylum:Proteobacteria;class:Betaproteobacteria;order:Burkholderiales;family:Comamonadaceae;genus:Variovorax;species:Variovorax paradoxus;	1.00065	1.17465	1.0832	0	1.05447	1.03391	1.05474	0.967803	0	0	0	0	0	0	0	0
21040221	exoglucanase	Carbon Cycling	Carbon degradation	Cellulose	superkingdom:Eukaryota;kingdom:Fungi;phylum:Ascomycota;class:Eurotiomycetes;order:Eurotiales;family:Trichocomaceae;genus:Talaromyces;	1.38077	1.60067	1.47654	1.26978	1.43521	1.39635	1.45938	0	1.55132	1.50772	1.57078	1.63416	1.19118	0	1.15604	1.18739
325282684	amyA	Carbon Cycling	Carbon degradation	Starch	superkingdom:Bacteria;phylum:Deinococcus-Thermus;class:Deinococci;order:Deinococcales;family:Deinococcaceae;genus:Deinococcus;species:Deinococcus proteolyticus;	0.978874	1.1894	1.10032	0	1.07995	1.03075	0	0.93563	1.1337	1.12743	0	0	0	0	0	0
365290643	exaa(moxf)	Organic Remediation	Chlorinated solvents	NA	superkingdom:Bacteria;phylum:Proteobacteria;class:Alphaproteobacteria;order:Rhizobiales;family:Bradyrhizobiaceae;genus:Bradyrhizobium;	1.06624	1.2598	1.29183	0	1.31309	1.2345	1.28247	0	1.3713	0	1.44311	1.42319	0	0	0	0
74055674	pgk	Carbon Cycling	Carbon fixation	Calvin cycle	superkingdom:Bacteria;phylum:Proteobacteria;class:Betaproteobacteria;order:Hydrogenophilales;family:Hydrogenophilaceae;genus:Thiobacillus;species:Thiobacillus denitrificans;	1.06856	1.20527	1.13994	1.24488	0	1.07933	1.14478	1.28427	1.18466	1.12767	0	0	0.925519	0.932416	0.874936	0.978397
146396415	mer	Metal Homeostasis	Mercury	Detoxification	superkingdom:Bacteria;phylum:Proteobacteria;class:Deltaproteobacteria;order:Desulfuromonadales;family:Geobacteraceae;genus:Geobacter;species:Geobacter uraniireducens;	0	1.24088	1.13239	0	0	1.0092	0	0.959302	0	0	0	0	0	0	0	0
118470496	bend	Organic Remediation	Aromatics	Aromatic carboxylic acid	superkingdom:Bacteria;phylum:Actinobacteria;class:Actinobacteria;order:Actinomycetales;family:Mycobacteriaceae;genus:Mycobacterium;species:Mycobacterium smegmatis;	1.29981	1.23952	1.10872	1.01898	1.11101	0	1.10524	1.08354	0	0	0	0	0.951197	0.901394	0.955414	0.915888
55978124	dsrB	Sulfur	sulfite reduction	NA	superkingdom:Bacteria;	0	1.28229	0	1.19666	0	1.14867	0	1.16914	0	0	0	0	0	0	0	0
78221401	mer	Metal Homeostasis	Mercury	Detoxification	superkingdom:Bacteria;phylum:Proteobacteria;class:Deltaproteobacteria;order:Desulfuromonadales;family:Geobacteraceae;genus:Geobacter;species:Geobacter metallireducens;	1.006	1.17567	1.10123	0	1.10474	1.05104	1.11352	0.925804	0	0	0	0	0	0	0	0
32816567	chitinase	Carbon Cycling	Carbon degradation	Chitin	superkingdom:Bacteria;phylum:Proteobacteria;class:Betaproteobacteria;order:Neisseriales;family:Neisseriaceae;genus:Chromobacterium;	1.3712	1.62943	1.53429	1.41609	1.46834	1.43208	1.49969	1.36561	1.54322	1.54296	1.67068	1.65209	1.28904	0	1.2632	1.3282
134058538	phytase	Phosphorus	Phytic acid hydrolysis	NA	superkingdom:Eukaryota;kingdom:Fungi;phylum:Ascomycota;class:Eurotiomycetes;order:Eurotiales;family:Trichocomaceae;genus:Aspergillus;	0.993917	0	1.095	0.975988	1.06439	0	1.0787	0	1.2245	1.22937	1.25832	0	0.97425	0.823776	0	0
347529841	mdlb	Organic Remediation	Aromatics	Aromatic carboxylic acid	superkingdom:Bacteria;phylum:Proteobacteria;class:Alphaproteobacteria;order:Sphingomonadales;family:Sphingomonadaceae;genus:Sphingobium;	0.979253	0	1.08199	1.02182	1.0803	0	0	0.979412	0	0	0	0	0.935088	0.858331	0	0
299064389	acetylglucosaminidase	Carbon Cycling	Carbon degradation	Chitin	superkingdom:Bacteria;phylum:Proteobacteria;class:Gammaproteobacteria;order:Enterobacteriales;family:Enterobacteriaceae;genus:Erwinia;species:Erwinia billingiae;	0.988993	0	1.08512	1.01774	1.08099	0	1.06924	0.967134	0	0	0	0	0.938649	0.869964	0	0
283779300	terc	Metal Homeostasis	Tellurium	Detoxification	superkingdom:Bacteria;phylum:Planctomycetes;class:Planctomycetia;order:Planctomycetales;family:Planctomycetaceae;genus:Pirellula;species:Pirellula staleyi;	1.02906	1.23492	1.20702	1.16533	1.10977	1.03663	1.06998	0.985715	0	0	0	0	0.941858	0.864729	0.871713	0
284015042	amyA	Carbon Cycling	Carbon degradation	Starch	superkingdom:Archaea;phylum:Euryarchaeota;class:Halobacteria;order:Halobacteriales;family:Halobacteriaceae;genus:Haloterrigena;species:Haloterrigena turkmenica;	1.16328	1.2052	0	0	0	1.05036	1.10343	0	0	1.13249	1.35277	0	0	0	0	0
334858984	cbea	Organic Remediation	Aromatics	Chlorinated aromatics	superkingdom:Bacteria;phylum:Actinobacteria;class:Actinobacteria;order:Actinomycetales;family:Frankiaceae;genus:Frankia;	1.19644	1.40008	1.31189	1.22022	0	1.24671	0	1.20294	1.37875	1.34726	1.40157	0	1.15128	1.07122	1.06792	1.12006
115366212	nbac	Organic Remediation	Aromatics	Nitoaromatics	superkingdom:Bacteria;phylum:Proteobacteria;class:Deltaproteobacteria;order:Myxococcales;family:Cystobacteraceae;genus:Stigmatella;species:Stigmatella aurantiaca;	0.952678	1.18285	1.10385	0	1.10449	1.04034	1.07541	0.929157	0	0	0	0	0	0	0	0
262089362	nirk	Nitrogen	Denitrification	NA	superkingdom:Archaea;phylum:Crenarchaeota;	0.970822	1.18829	1.11957	0	1.11864	1.07575	1.12868	0	1.15481	1.14537	0	1.24845	0	0	0	0
353199507	pula	Carbon Cycling	Carbon degradation	Starch	superkingdom:Bacteria;phylum:Firmicutes;class:Bacilli;order:Bacillales;family:Paenibacillaceae;genus:Paenibacillus;species:Paenibacillus lactis;	1.09017	1.35384	1.32679	1.12314	1.21436	0	1.22831	1.11089	1.30912	0	1.43515	0	1.0665	0.972383	0.981768	1.04564
115517947	PRI	Carbon Cycling	Carbon fixation	Calvin cycle	superkingdom:Bacteria;phylum:Proteobacteria;class:Alphaproteobacteria;order:Rhizobiales;family:Bradyrhizobiaceae;genus:Rhodopseudomonas;species:Rhodopseudomonas palustris;	1.20213	1.41238	1.29885	1.271	0	1.22471	0	1.15136	1.25412	1.27012	1.33238	1.38301	1.14427	1.08938	1.12217	1.15028
170810	cellobiase	Carbon Cycling	Carbon degradation	Cellulose	superkingdom:Eukaryota;kingdom:Fungi;phylum:Ascomycota;class:Saccharomycetes;order:Saccharomycetales;family:Saccharomycopsidaceae;genus:Saccharomycopsis;	1.06569	1.20633	1.15833	1.03859	0	1.03049	1.09302	1.0263	0	0	0	0	0	0.900543	0.863228	0.899994
365424722	amyA	Carbon Cycling	Carbon degradation	Starch	superkingdom:Bacteria;phylum:Proteobacteria;class:Alphaproteobacteria;order:Rhizobiales;family:Bradyrhizobiaceae;genus:Bradyrhizobium;	1.02268	1.20486	0	0.977869	1.07474	1.04468	1.09766	0.926664	1.19045	1.1676	1.25547	0	0	0	0	0
99081812	nhh	Organic Remediation	Aromatics	Nitoaromatics	superkingdom:Bacteria;phylum:Proteobacteria;class:Alphaproteobacteria;order:Rhodobacterales;family:Rhodobacteraceae;genus:Ruegeria;	1.11534	1.21135	1.14632	0.986109	1.08293	0	1.15021	0.969487	0	1.16623	1.21358	1.21228	0	0.838302	0.868645	0.900714
116090307	aoxb	Metal Homeostasis	Arsenic	Detoxification	superkingdom:Bacteria;phylum:Proteobacteria;class:Alphaproteobacteria;order:Rhizobiales;family:Xanthobacteraceae;genus:Ancylobacter;	1.32494	1.48564	1.38778	1.27822	1.387	1.29772	1.37777	1.29047	1.45814	1.43045	1.53885	1.51647	0	1.11629	0	1.17132
354961081	urec	Nitrogen	Ammonification	NA	superkingdom:Bacteria;phylum:Proteobacteria;class:Alphaproteobacteria;order:Rhizobiales;family:Bradyrhizobiaceae;genus:Bradyrhizobium;species:Bradyrhizobium japonicum;	1.09874	1.17868	1.1277	1.05114	0	1.05342	0	0.955102	1.19757	1.13851	0	0	0	0.855936	0.854184	0.934047
46139299	protease_serine_fungi	Carbon Cycling	Carbon degradation	protein	superkingdom:Eukaryota;kingdom:Fungi;phylum:Ascomycota;class:Sordariomycetes;order:Hypocreales;family:Nectriaceae;genus:Gibberella;species:Gibberella zeae;	0	1.1835	1.17912	0	0	1.08381	1.08816	1.09202	0	0	0	0	0	0	0	0
117928667	chitinase	Carbon Cycling	Carbon degradation	Chitin	superkingdom:Bacteria;phylum:Actinobacteria;class:Actinobacteria;order:Actinomycetales;family:Acidothermaceae;genus:Acidothermus;species:Acidothermus cellulolyticus;	1.13304	1.34757	1.27935	1.17972	1.20328	1.19711	1.22865	0	1.27077	1.31647	0	1.37665	1.06771	0.92472	0	0.98355
328882621	acetylglucosaminidase	Carbon Cycling	Carbon degradation	Chitin	superkingdom:Bacteria;phylum:Actinobacteria;class:Actinobacteria;order:Actinomycetales;family:Streptomycetaceae;genus:Streptomyces;species:Streptomyces venezuelae;	0.984146	1.19781	0	0	0	0	0	0	0	0	0	0	0.943944	0.86161	0	0
149950566	cda	Carbon Cycling	Carbon degradation	Starch	superkingdom:Bacteria;phylum:Firmicutes;class:Clostridia;order:Clostridiales;family:Clostridiaceae;genus:Alkaliphilus;species:Alkaliphilus metalliredigens;	0	1.20681	1.11593	0	0	1.04125	1.06947	0.968286	1.19169	1.18808	1.26122	0	0	0	0	0
89899144	proO	Organic Remediation	Aromatics	Other aromatics	superkingdom:Bacteria;phylum:Proteobacteria;class:Betaproteobacteria;order:Burkholderiales;family:Comamonadaceae;genus:Albidiferax;species:Albidiferax ferrireducens;	1.09115	1.2289	1.17016	1.184	1.13674	1.09933	1.1867	1.11472	1.23462	0	0	1.2409	0	0.86419	0.880484	0
41406443	linb	Organic Remediation	Pesticides related compound	NA	superkingdom:Bacteria;phylum:Actinobacteria;class:Actinobacteria;order:Actinomycetales;family:Mycobacteriaceae;genus:Mycobacterium;species:Mycobacterium avium;	1.05996	0	1.15626	1.0496	1.13631	1.08494	1.16407	1.0139	1.21	0	1.29737	1.26342	0	0	0	0
337286498	urec	Nitrogen	Ammonification	NA	superkingdom:Bacteria;phylum:Thermodesulfobacteria;class:Thermodesulfobacteria;order:Thermodesulfobacteriales;family:Thermodesulfobacteriaceae;genus:Thermodesulfatator;species:Thermodesulfatator indicus;	0	1.21105	1.10852	0	0	1.03978	0	0.927492	0	0	0	0	0	0	0	0
91785214	tktA	Carbon Cycling	Carbon fixation	Calvin cycle	superkingdom:Bacteria;phylum:Proteobacteria;class:Betaproteobacteria;order:Burkholderiales;family:Burkholderiaceae;genus:Burkholderia;species:Burkholderia xenovorans;	1.01421	1.21226	1.13335	1.11148	0	1.01802	1.07664	1.01704	0	0	0	0	0.962906	0.910153	0.850567	0.954581
261198655	chnb	Organic Remediation	Other Hydrocarbons	NA	superkingdom:Eukaryota;kingdom:Fungi;phylum:Ascomycota;class:Eurotiomycetes;order:Onygenales;family:Ajellomycetaceae;genus:Ajellomyces;species:Ajellomyces dermatitidis;	1.23615	1.45726	1.36423	1.22797	1.32362	1.26725	1.33879	1.20735	1.42973	1.39528	1.48777	1.4836	1.1635	1.07233	1.08963	0
147886172	phenol_oxidase	Carbon Cycling	Carbon degradation	Lignin	superkingdom:Bacteria;	0	1.19765	1.14632	0	0	1.0765	0	1.06419	1.17006	0	1.24163	0	0	0	0	0
371486282	dsra	Sulfur	sulfite reduction	NA	superkingdom:Bacteria;	0	1.17849	1.13079	0	0	1.03729	0	0.983413	0	0	0	0	0	0	0	0
164455482	chitinase	Carbon Cycling	Carbon degradation	Chitin	superkingdom:Bacteria;	1.02418	1.29085	1.20634	1.17176	0	1.07536	1.10983	1.02941	1.17865	1.33741	1.24449	0	1.01722	0.967018	0.969918	1.00904
108805625	trzn	Organic Remediation	Herbicides related compound	NA	superkingdom:Bacteria;phylum:Actinobacteria;class:Actinobacteria;order:Rubrobacterales;family:Rubrobacteraceae;genus:Rubrobacter;species:Rubrobacter xylanophilus;	1.20363	1.40011	1.32644	1.27607	0	1.24026	1.27652	1.22471	1.37475	1.31903	1.43353	1.42573	1.16585	1.11007	1.13875	1.17765
283810411	tehb	Metal Homeostasis	Tellurium	Detoxification	superkingdom:Bacteria;phylum:Actinobacteria;class:Actinobacteria;order:Actinomycetales;family:Nocardioidaceae;genus:Kribbella;species:Kribbella flavida;	1.09648	1.27211	1.18201	1.17298	0	1.10276	1.11649	1.07973	0	1.19102	1.22963	0	1.04675	0.983516	0.977747	1.00106
220692628	sdsa	Organic Remediation	Others	NA	superkingdom:Eukaryota;kingdom:Fungi;phylum:Ascomycota;class:Eurotiomycetes;order:Eurotiales;family:Trichocomaceae;genus:Aspergillus;species:Aspergillus flavus;	1.11524	1.26442	1.13654	1.10236	0	1.10486	1.1037	1.00086	1.19534	1.17384	1.24138	1.23608	0.976083	0.944724	0.908968	0.97643
319418635	ppx	Phosphorus	Polyphosphate degradation	NA	superkingdom:Bacteria;phylum:Proteobacteria;class:Epsilonproteobacteria;order:Campylobacterales;genus:Nitratifractor;species:Nitratifractor salsuginis;	0	1.18997	1.13073	0	1.06272	0	1.08517	0.968279	1.18462	1.11795	0	1.20796	0	0	0	0
334343281	badh	Organic Remediation	Aromatics	Other aromatics	superkingdom:Bacteria;phylum:Proteobacteria;class:Alphaproteobacteria;order:Sphingomonadales;family:Sphingomonadaceae;genus:Sphingobium;species:Sphingobium chlorophenolicum;	1.20169	1.38943	1.28674	1.17285	1.26903	1.22012	1.26411	1.08722	1.33086	1.33057	0	1.3863	1.05104	0.97812	0	1.01061
118590605	GAPDH_Calvin	Carbon Cycling	Carbon fixation	Calvin cycle	superkingdom:Bacteria;phylum:Proteobacteria;class:Alphaproteobacteria;order:Rhodobacterales;family:Rhodobacteraceae;genus:Labrenzia;species:Labrenzia aggregata;	1.07459	1.24594	1.18229	1.10326	0	1.10097	1.1535	1.00084	1.14954	1.14923	1.22831	1.23274	0.975997	0.945842	0.898297	0.978928
332592239	fthfs	Carbon Cycling	Carbon fixation	Reductive acetyl–CoA pathway	superkingdom:Bacteria;	0	1.18464	1.08963	0	0	1.01577	0	1.03039	0	0	0	0	0	0	0	0
346644293	narg	Nitrogen	Denitrification	NA	superkingdom:Bacteria;	1.09538	1.2257	1.12024	1.02666	0	1.0585	1.06803	1.02213	0	0	0	0	0.929483	0.892229	0.876301	0.932701
129279082	nifh	Nitrogen	Nitrogen fixation	NA	superkingdom:Bacteria;	1.08993	1.21857	1.15805	1.07216	0	1.06527	1.07712	0.981365	1.17983	1.17373	1.24127	1.23105	0.930725	0.93131	0.916789	0.935728
146323129	glucoamylase	Carbon Cycling	Carbon degradation	Starch	superkingdom:Eukaryota;kingdom:Fungi;phylum:Ascomycota;class:Eurotiomycetes;order:Eurotiales;family:Trichocomaceae;genus:Aspergillus;species:Aspergillus fumigatus;	1.32448	1.19849	1.10896	1.04128	1.10092	1.07475	1.14573	1.01085	1.21731	1.12502	0	1.23558	0.94182	0.893306	0	0.950053
114706578	soxY	Sulfur	Sulfur Oxidation	NA	superkingdom:Bacteria;phylum:Proteobacteria;class:Alphaproteobacteria;order:Rhizobiales;family:Aurantimonadaceae;genus:Fulvimarina;species:Fulvimarina pelagi;	1.0791	1.17357	1.08657	1.07163	0	1.01401	0	0.95389	0	0	0	0	0	0.884177	0.884398	0.909117
225570901	amyA	Carbon Cycling	Carbon degradation	Starch	superkingdom:Bacteria;phylum:Firmicutes;class:Clostridia;order:Clostridiales;family:Clostridiaceae;genus:Clostridium;species:Clostridium hylemonae;	1.08256	1.19565	1.11772	1.02361	0	1.02993	1.08519	0.999603	0	0	0	0	0.947515	0.876064	0.873882	0.925876
74038406	nirs	Nitrogen	Denitrification	NA	superkingdom:Bacteria;	1.24952	1.39984	1.2933	0.976005	1.28584	1.21845	1.25877	1.02567	1.35714	0	0	1.40541	0	0.907022	0.932251	0
39935681	nifh	Nitrogen	Nitrogen fixation	NA	superkingdom:Bacteria;phylum:Proteobacteria;class:Alphaproteobacteria;order:Rhizobiales;family:Bradyrhizobiaceae;genus:Rhodopseudomonas;species:Rhodopseudomonas palustris;	1.07427	1.21225	1.11839	1.06786	0	1.04903	1.08014	0.971747	0	0	0	0	0.935886	0.890784	0.898087	0.948415
386397865	amyA	Carbon Cycling	Carbon degradation	Starch	superkingdom:Bacteria;phylum:Proteobacteria;class:Alphaproteobacteria;order:Rhizobiales;family:Bradyrhizobiaceae;genus:Bradyrhizobium;	1.0907	1.22293	1.14954	1.19765	0	1.06544	1.07701	1.06843	1.21477	1.21346	1.27167	0	0.966384	0.982073	0.968356	1.01273
77965235	proO	Organic Remediation	Aromatics	Other aromatics	superkingdom:Bacteria;phylum:Proteobacteria;class:Betaproteobacteria;order:Burkholderiales;family:Burkholderiaceae;genus:Burkholderia;	1.10715	1.26509	1.17623	1.14608	0	1.06985	0	1.09916	1.17536	1.16989	0	0	0.946318	1.00062	0.98064	1.0203
374416888	amyA	Carbon Cycling	Carbon degradation	Starch	superkingdom:Bacteria;phylum:Firmicutes;class:Clostridia;order:Clostridiales;family:Peptococcaceae;genus:Desulfosporosinus;species:Desulfosporosinus youngiae;	1.06922	1.19735	1.0929	1.02519	0	1.02537	0	0.942074	0	0	0	0	0.939537	0.875555	0.872146	0.912941
54778405	chitinase	Carbon Cycling	Carbon degradation	Chitin	superkingdom:Bacteria;	1.08855	1.216	1.09951	1.0766	0	1.01985	0	0.967804	1.15937	1.12259	0	0	0.95866	0.912365	0.920853	0.95316
189206295	protease_aspartate_fungi	Carbon Cycling	Carbon degradation	protein	superkingdom:Eukaryota;kingdom:Fungi;phylum:Ascomycota;class:Dothideomycetes;order:Pleosporales;family:Pleosporaceae;genus:Pyrenophora;species:Pyrenophora tritici-repentis;	1.14006	1.26429	1.16136	1.14185	0	1.08041	0	1.00582	1.15368	1.1669	0	1.26883	0.962379	0.995109	0.999273	1.01586
189218233	cysJ	Sulfur	Reduction	NA	superkingdom:Bacteria;phylum:Verrucomicrobia;order:Methylacidiphilales;family:Methylacidiphilaceae;genus:Methylacidiphilum;species:Methylacidiphilum infernorum;	1.08691	1.17555	1.16002	1.06056	0	1.04096	0	1.03141	1.24523	0	0	1.25835	0.943776	0.907086	0.92733	0.934849
302326096	nifh	Nitrogen	Nitrogen fixation	NA	superkingdom:Bacteria;phylum:Fibrobacteres;class:Fibrobacteria;order:Fibrobacterales;family:Fibrobacteraceae;genus:Fibrobacter;species:Fibrobacter succinogenes;	1.06539	1.25295	1.10003	1.0784	0	1.06191	1.12696	0.993002	0	1.19451	1.23583	0	0.965629	0.931031	0.884843	0.949637
300333195	CsoS1_CcmK	Carbon Cycling	Carbon fixation	Bacterial Microcompartments	superkingdom:Bacteria;phylum:Cyanobacteria;order:Oscillatoriales;genus:Oscillatoria;	1.10799	1.20328	1.13129	1.00495	0	1.02733	1.09883	1.01095	0	1.10578	0	1.23591	0.929551	0.906201	0.935568	0.896778
398992676	mult_ring_12DiOx	Organic Remediation	Aromatics	Other aromatics	superkingdom:Bacteria;phylum:Proteobacteria;class:Gammaproteobacteria;order:Pseudomonadales;family:Pseudomonadaceae;genus:Pseudomonas;	1.27032	1.39845	1.32426	1.17335	1.3108	1.25419	1.30275	1.06338	1.40841	0	1.43335	1.43375	1.02347	0	1.01491	1.08638
94424683	ara	Carbon Cycling	Carbon degradation	Hemicellulose	superkingdom:Bacteria;phylum:Proteobacteria;class:Alphaproteobacteria;order:Sphingomonadales;family:Sphingomonadaceae;genus:Sphingomonas;	1.1701	1.29352	1.20357	1.01954	1.11554	1.11147	1.12289	1.01687	1.20147	1.19758	1.27498	1.28044	0.923329	0.876455	0.963537	0
154247448	FBPase	Carbon Cycling	Carbon fixation	Calvin cycle	superkingdom:Bacteria;phylum:Proteobacteria;class:Alphaproteobacteria;order:Rhizobiales;family:Xanthobacteraceae;genus:Xanthobacter;species:Xanthobacter autotrophicus;	1.17764	1.33089	1.19663	1.1755	0	1.15336	1.12359	1.09484	1.25009	1.22067	1.31787	1.26183	1.07749	1.03899	1.03463	1.08335
253578436	CsoS1_CcmK	Carbon Cycling	Carbon fixation	Bacterial Microcompartments	superkingdom:Bacteria;phylum:Firmicutes;class:Clostridia;order:Clostridiales;family:Ruminococcaceae;genus:Ruminococcus;	0	1.25634	1.1712	0	1.24458	0	0	0.974933	1.15799	1.32896	0	1.40446	0	0	0	0
372270119	catechol_b	Organic Remediation	Aromatics	Other aromatics	superkingdom:Bacteria;phylum:Proteobacteria;class:Gammaproteobacteria;order:Alteromonadales;family:Alteromonadaceae;genus:Marinobacterium;species:Marinobacterium stanieri;	1.05018	1.21473	1.09725	1.07504	0	1.05578	0	0.943634	1.15888	1.18026	1.22959	0	0.935755	0.890844	0.861295	0.948846
149812794	arsc	Metal Homeostasis	Arsenic	Detoxification	superkingdom:Bacteria;phylum:Proteobacteria;class:Alphaproteobacteria;order:Rhodobacterales;family:Rhodobacteraceae;genus:Roseobacter;	0.996786	0	1.1005	0	0	0	0	0	1.13688	1.17077	0	0	0.936196	0.832047	0	0
146339371	hbh	Organic Remediation	Aromatics	BTEX and related aromatics	superkingdom:Bacteria;phylum:Proteobacteria;class:Alphaproteobacteria;order:Rhizobiales;family:Bradyrhizobiaceae;genus:Bradyrhizobium;	1.11537	1.2832	1.20522	1.03773	1.15322	1.11744	1.12803	0.985049	1.2173	1.21928	1.24961	1.30137	0	0.898378	0.844971	0
380768869	mannanase	Carbon Cycling	Carbon degradation	Hemicellulose	superkingdom:Bacteria;phylum:Spirochaetes;class:Spirochaetia;order:Spirochaetales;family:Spirochaetaceae;genus:Treponema;species:Treponema saccharophilum;	1.01562	1.22215	1.12163	1.03408	0	1.06563	1.11296	1.01206	1.1329	1.15232	0	0	0	0.856853	0.855258	0.930898
121711156	oxdb	Organic Remediation	Aromatics	Nitoaromatics	superkingdom:Eukaryota;kingdom:Fungi;phylum:Ascomycota;class:Eurotiomycetes;order:Eurotiales;family:Trichocomaceae;genus:Aspergillus;species:Aspergillus clavatus;	1.1239	1.32299	1.22135	1.21152	0	1.13948	1.10062	1.09851	1.20999	1.19905	1.31835	0	1.01571	1.05222	1.03992	1.08513
124260735	FBPase	Carbon Cycling	Carbon fixation	Calvin cycle	superkingdom:Bacteria;phylum:Proteobacteria;class:Betaproteobacteria;order:Burkholderiales;genus:Methylibium;species:Methylibium petroleiphilum;	1.06095	1.247	1.09064	1.05707	0	1.06894	1.11289	1.01139	1.1724	1.16059	1.22432	1.25283	0.960635	0.907105	0.91002	0.90095
187729502	mcra	Carbon Cycling	Methane	Methanogenesis	superkingdom:Archaea;	0.986508	1.17237	1.14865	1.15799	1.08016	1.01738	1.12772	1.06649	0	0	0	0	0	0.857829	0.844259	0
170141293	aln	Organic Remediation	Others	NA	superkingdom:Bacteria;phylum:Proteobacteria;class:Betaproteobacteria;order:Burkholderiales;family:Burkholderiaceae;genus:Burkholderia;species:Burkholderia graminis;	1.02792	1.16923	1.10486	1.06196	0	1.02012	0	0.944621	0	0	0	0	0.918198	0.865371	0.859329	0.927913
283951396	alkb	Organic Remediation	Other Hydrocarbons	NA	superkingdom:Bacteria;phylum:Actinobacteria;class:Actinobacteria;order:Solirubrobacterales;family:Conexibacteraceae;genus:Conexibacter;species:Conexibacter woesei;	1.09172	1.207	1.11798	1.06574	0	1.02608	1.10167	0.979126	1.16429	1.2605	1.30786	1.21953	1.08463	0.940666	0.900279	0.955218
87281036	nirk	Nitrogen	Denitrification	NA	superkingdom:Bacteria;	0.954769	1.28541	1.18698	1.05859	0	1.11576	1.13352	1.13945	1.26238	0	1.27932	0	1.06609	0.878316	0.902439	0.930474
325677556	bphc	Organic Remediation	Aromatics	Polycyclic aromatics	superkingdom:Bacteria;phylum:Actinobacteria;class:Actinobacteria;order:Actinomycetales;family:Nocardiaceae;genus:Rhodococcus;species:Rhodococcus equi;	1.10026	1.20653	1.13559	1.08326	0	1.0598	1.07736	1.03029	1.19179	1.1753	0	1.24613	0.98815	0.940754	0.898714	0.978508
326196654	urec	Nitrogen	Ammonification	NA	superkingdom:Bacteria;phylum:Actinobacteria;class:Actinobacteria;order:Actinomycetales;family:Gordoniaceae;genus:Gordonia;species:Gordonia neofelifaecis;	1.04512	1.24043	1.14429	1.09725	0	1.03514	1.08299	0.97673	0	0	0	0	0.981596	0.917869	0.954269	0.972948
338974097	ppx	Phosphorus	Polyphosphate degradation	NA	superkingdom:Bacteria;phylum:Proteobacteria;class:Alphaproteobacteria;order:Rhizobiales;family:Bradyrhizobiaceae;	1.1297	1.26918	1.17976	1.17186	0	1.09494	0	1.04912	1.21382	1.21737	1.29839	1.28071	1.04284	1.02247	1.00758	1.03483
56678347	FBPase	Carbon Cycling	Carbon fixation	Calvin cycle	superkingdom:Bacteria;phylum:Proteobacteria;class:Alphaproteobacteria;order:Rhodobacterales;family:Rhodobacteraceae;genus:Ruegeria;species:Ruegeria pomeroyi;	1.04252	1.20515	1.1211	1.07859	0	1.05373	1.08165	1.02907	0	0	0	0	0.989245	0.902289	0.858146	0.969579
112462547	nirk	Nitrogen	Denitrification	NA	superkingdom:Bacteria;	1.04518	1.18039	1.12485	1.08239	0	1.04102	0	0.979244	1.15907	1.19234	1.27745	0	0.933523	0.876901	0.881958	0.966199
254786342	xylanase	Carbon Cycling	Carbon degradation	Hemicellulose	superkingdom:Bacteria;phylum:Proteobacteria;class:Gammaproteobacteria;order:Alteromonadales;genus:Teredinibacter;species:Teredinibacter turnerae;	1.04251	1.2207	1.11709	1.1076	0	1.00952	0	0.958285	0	0	0	0	0.96117	0.919904	0.921317	0.987774
408446152	nitrilase	Organic Remediation	Aromatics	Other aromatics	superkingdom:Bacteria;phylum:Proteobacteria;class:Betaproteobacteria;order:Burkholderiales;family:Alcaligenaceae;genus:Bordetella;species:Bordetella bronchiseptica;	1.15456	1.31643	1.24554	1.2207	0	1.16433	1.09618	1.14271	1.19162	1.21828	1.29246	1.3291	1.05207	1.05354	1.08232	1.10166
154159741	tktA	Carbon Cycling	Carbon fixation	Calvin cycle	superkingdom:Bacteria;phylum:Proteobacteria;class:Alphaproteobacteria;order:Rhizobiales;family:Xanthobacteraceae;genus:Xanthobacter;species:Xanthobacter autotrophicus;	0.987594	0	1.11104	0	0	0	0	0	0	0	0	0	0.97874	0	0.853914	0
379736008	catechol_b	Organic Remediation	Aromatics	Other aromatics	superkingdom:Bacteria;phylum:Actinobacteria;class:Actinobacteria;order:Actinomycetales;family:Geodermatophilaceae;genus:Blastococcus;species:Blastococcus saxobsidens;	1.05529	1.17973	1.12378	1.06263	0	1.06453	1.10075	0.958822	1.1539	1.10709	0	0	0.949079	0.886203	0.87434	0.933571
375146915	RgaE	Carbon Cycling	Carbon degradation	Pectin	superkingdom:Bacteria;phylum:Bacteroidetes;class:Sphingobacteriia;order:Sphingobacteriales;genus:Niastella;species:Niastella koreensis;	0	1.19203	1.08578	0	1.08045	0	1.08888	0.960923	0	1.10259	0	1.21893	0	0	0	0
402499707	ben_bcla	virulence	NA	NA	superkingdom:Bacteria;phylum:Proteobacteria;class:Alphaproteobacteria;order:Rhodobacterales;family:Rhodobacteraceae;genus:Rhodovulum;	1.15457	1.23868	1.1681	1.15654	0	1.07983	1.09246	1.03784	1.22739	1.16353	1.2826	1.23241	0.988591	0.99815	1.00431	1.04846
168699430	arsm	Metal Homeostasis	Arsenic	Detoxification	superkingdom:Bacteria;phylum:Planctomycetes;class:Planctomycetacia;order:Planctomycetales;family:Planctomycetaceae;genus:Gemmata;species:Gemmata obscuriglobus;	1.07519	1.26413	1.1363	1.14647	0	1.07247	1.07257	1.03556	0	1.0984	0	1.24239	1.02911	0.953659	0.968404	1.0183
27383060	phn	Organic Remediation	Herbicides related compound	NA	superkingdom:Bacteria;phylum:Proteobacteria;class:Alphaproteobacteria;order:Rhizobiales;family:Bradyrhizobiaceae;genus:Bradyrhizobium;species:Bradyrhizobium japonicum;	1.06592	1.23605	1.14761	1.09742	0	1.07035	1.08138	0.984194	1.17877	1.10959	1.20399	1.23669	0.976957	0.959595	0.921208	0.967853
110283124	arsc	Metal Homeostasis	Arsenic	Detoxification	superkingdom:Bacteria;phylum:Proteobacteria;class:Alphaproteobacteria;order:Rhizobiales;family:Phyllobacteriaceae;genus:Chelativorans;	1.06377	1.22039	1.13093	1.08306	0	1.04805	0	0.98308	1.1928	1.16252	1.21643	0	0.935559	0.922476	0.912239	0.975712
229380120	FBPase	Carbon Cycling	Carbon fixation	Calvin cycle	superkingdom:Bacteria;phylum:Proteobacteria;class:Betaproteobacteria;order:Burkholderiales;family:Oxalobacteraceae;genus:Oxalobacter;species:Oxalobacter formigenes;	1.0524	1.21034	1.10087	1.04282	0	1.05804	0	0.962696	0	1.12616	0	1.22839	0	0.905018	0.848656	0.932654
251798240	xylanase	Carbon Cycling	Carbon degradation	Hemicellulose	superkingdom:Bacteria;phylum:Firmicutes;class:Bacilli;order:Bacillales;family:Paenibacillaceae;genus:Paenibacillus;	1.12054	1.29675	1.19984	1.20461	0	1.12508	1.09373	1.12805	1.17331	1.22746	1.32554	0	1.01052	1.03937	1.0351	1.06614
77362681	catb	Organic Remediation	Aromatics	BTEX and related aromatics	superkingdom:Bacteria;phylum:Actinobacteria;class:Actinobacteria;order:Actinomycetales;family:Nocardiaceae;genus:Rhodococcus;	1.03435	1.18882	1.1245	1.07231	0	1.06144	0	0.963773	0	0	0	0	0.925342	0.907677	0.86901	0.925789
126348649	endochitinase	Carbon Cycling	Carbon degradation	Chitin	superkingdom:Bacteria;phylum:Actinobacteria;class:Actinobacteria;order:Actinomycetales;family:Streptomycetaceae;genus:Streptomyces;species:Streptomyces ambofaciens;	1.09332	1.2275	1.12727	1.13697	0	1.09707	1.07342	1.01342	1.19463	1.17013	0	0	1.01154	0.94165	0.941767	0.990078
118172732	arsc	Metal Homeostasis	Arsenic	Detoxification	superkingdom:Bacteria;phylum:Actinobacteria;class:Actinobacteria;order:Actinomycetales;family:Mycobacteriaceae;genus:Mycobacterium;species:Mycobacterium smegmatis;	1.10089	1.22973	1.14421	1.14949	0	1.01465	0	1.1147	1.20719	1.14899	1.28365	1.2134	1.08182	1.00329	0.973001	1.02877
145595477	cellobiase	Carbon Cycling	Carbon degradation	Cellulose	superkingdom:Bacteria;phylum:Actinobacteria;class:Actinobacteria;order:Actinomycetales;family:Micromonosporaceae;genus:Salinispora;species:Salinispora tropica;	1.07533	1.2827	1.18197	1.15405	0	1.05755	0	1.01509	0	1.18228	0	1.31223	1.01546	0.999139	1.01504	1.03596
5851796	catechol_b	Organic Remediation	Aromatics	Other aromatics	superkingdom:Bacteria;phylum:Proteobacteria;class:Betaproteobacteria;order:Burkholderiales;family:Burkholderiaceae;genus:Ralstonia;	1.00323	1.22782	1.10655	1.03699	0	1.02989	1.08561	0.939579	0	1.14793	0	1.24745	0.942712	0.887818	0.867881	0.922978
391879604	amyA	Carbon Cycling	Carbon degradation	Starch	superkingdom:Bacteria;phylum:Actinobacteria;class:Actinobacteria;order:Bifidobacteriales;family:Bifidobacteriaceae;genus:Parascardovia;species:Parascardovia denticolens;	1.29378	1.50898	1.42698	1.41774	1.45608	1.31987	1.40881	0	1.53138	1.44269	1.61647	1.57651	1.32039	1.22849	0	1.29613
116634801	narg	Nitrogen	Denitrification	NA	superkingdom:Bacteria;	1.11599	1.30649	1.20194	1.20454	0	1.10115	0	1.09703	0	0	0	0	0.992503	1.05114	1.0374	1.0883
114539951	ppx	Phosphorus	Polyphosphate degradation	NA	superkingdom:Bacteria;phylum:Proteobacteria;class:Alphaproteobacteria;order:Rhizobiales;family:Aurantimonadaceae;genus:Fulvimarina;species:Fulvimarina pelagi;	1.04745	1.18524	1.09995	1.02138	0	1.01681	0	0.970869	0	1.14317	1.2385	1.21241	0	0.875626	0.868054	0.923978
313886266	amyA	Carbon Cycling	Carbon degradation	Starch	superkingdom:Bacteria;phylum:Bacteroidetes;class:Bacteroidia;order:Bacteroidales;family:Porphyromonadaceae;genus:Porphyromonas;species:Porphyromonas asaccharolytica;	1.04407	1.23458	1.10257	1.04448	0	1.03464	1.07949	0.935541	0	0	0	0	0	0.890897	0.891886	0.958944
375145744	ara	Carbon Cycling	Carbon degradation	Hemicellulose	superkingdom:Bacteria;phylum:Bacteroidetes;class:Sphingobacteriia;order:Sphingobacteriales;genus:Niastella;species:Niastella koreensis;	1.05561	1.18576	1.08977	1.03592	0	1.04537	1.12369	0.949172	1.17894	1.11395	0	1.20724	0	0.860106	0.869266	0.928694
270262436	arylest	Organic Remediation	Aromatics	Other aromatics	superkingdom:Bacteria;phylum:Proteobacteria;class:Gammaproteobacteria;order:Enterobacteriales;family:Enterobacteriaceae;genus:Serratia;species:Serratia plymuthica;	1.13833	1.31807	1.20099	1.01393	1.17302	1.13203	1.20134	1.03729	1.21463	1.14779	0	1.33093	0	0.866139	0.913223	0
74058090	FBPase	Carbon Cycling	Carbon fixation	Calvin cycle	superkingdom:Bacteria;phylum:Proteobacteria;class:Betaproteobacteria;order:Hydrogenophilales;family:Hydrogenophilaceae;genus:Thiobacillus;species:Thiobacillus denitrificans;	1.0078	1.17299	1.10836	1.12599	0	1.02268	0	1.1082	1.15284	1.09829	0	0	0.938562	0.90475	0.894486	0.942379
29606233	endochitinase	Carbon Cycling	Carbon degradation	Chitin	superkingdom:Bacteria;phylum:Actinobacteria;class:Actinobacteria;order:Actinomycetales;family:Streptomycetaceae;genus:Streptomyces;species:Streptomyces avermitilis;	1.22717	1.38569	1.30772	1.16422	1.27736	1.21804	1.28912	0	1.32411	1.33683	1.37851	1.41553	1.07817	0	1.02442	1.0822
69279982	arsc	Metal Homeostasis	Arsenic	Detoxification	superkingdom:Bacteria;phylum:Proteobacteria;class:Alphaproteobacteria;order:Rhizobiales;family:Phyllobacteriaceae;genus:Chelativorans;	1.12599	1.29032	1.21395	1.20788	0	1.11173	1.08609	1.13189	1.12388	1.21877	0	0	1.02745	1.04875	1.05287	1.08045
261857044	narg	Nitrogen	Denitrification	NA	superkingdom:Bacteria;	1.11594	1.26717	1.19729	1.13697	0	1.11754	1.09915	1.09169	1.21307	1.22376	1.30884	0	1.00248	1.00703	0.997548	1.02085
15552738	mmox	Carbon Cycling	Methane	Methane oxidation	superkingdom:Bacteria;	1.06643	1.23044	1.09471	1.13125	0	1.05022	0	0.979597	0	0	0	0	1.0093	0.948085	0.904514	0.996999
134268301	bphF1	Organic Remediation	Aromatics	Polycyclic aromatics	superkingdom:Bacteria;phylum:Firmicutes;class:Bacilli;order:Bacillales;family:Bacillaceae;genus:Geobacillus;species:Geobacillus thermodenitrificans;	1.08791	1.26877	1.16732	1.1117	0	1.10507	1.10825	1.04385	1.16276	1.17328	1.25473	1.27238	1.00676	0.966563	0.97846	0.991096
167647229	cysI	Sulfur	Other	NA	superkingdom:Bacteria;phylum:Proteobacteria;class:Alphaproteobacteria;order:Caulobacterales;family:Caulobacteraceae;genus:Caulobacter;	1.11378	1.21775	1.15776	1.14896	0	1.04249	0	0.974888	1.14769	1.13193	0	1.24484	1.02004	0.989627	0.994079	1.01866
365855756	TIM	Carbon Cycling	Carbon fixation	Calvin cycle	superkingdom:Bacteria;phylum:Proteobacteria;class:Alphaproteobacteria;order:Rhodospirillales;family:Acetobacteraceae;	1.25195	1.28619	1.20082	1.00472	1.18471	1.14552	1.1816	1.04104	1.29193	1.14515	0	1.32223	0.916307	0.905329	0.941179	0
331000563	endoglucanase	Carbon Cycling	Carbon degradation	Cellulose	superkingdom:Bacteria;phylum:Proteobacteria;class:Betaproteobacteria;order:Burkholderiales;family:Sutterellaceae;genus:Parasutterella;species:Parasutterella excrementihominis;	1.17982	1.31989	1.23185	1.22362	1.20659	0	0	1.17158	1.33548	1.22361	1.37077	1.37017	1.14571	1.07054	1.06272	1.10137
112464191	nirk	Nitrogen	Denitrification	NA	superkingdom:Bacteria;	1.02761	1.23006	1.09552	1.09916	0	1.05228	0	1.00854	0	0	0	0	0.969078	0.949432	0.868433	0.942952
51246894	CsoS1_CcmK	Carbon Cycling	Carbon fixation	Bacterial Microcompartments	superkingdom:Bacteria;phylum:Proteobacteria;class:Deltaproteobacteria;order:Desulfobacterales;family:Desulfobulbaceae;genus:Desulfotalea;species:Desulfotalea psychrophila;	1.06227	1.19003	1.10755	1.07207	0	1.01892	1.09092	0.952866	0	0	0	0	0.970655	0.921356	0.916222	0.932239
133913228	narg	Nitrogen	Denitrification	NA	superkingdom:Bacteria;phylum:Actinobacteria;class:Actinobacteria;order:Actinomycetales;family:Pseudonocardiaceae;genus:Saccharopolyspora;species:Saccharopolyspora erythraea;	1.15278	1.30071	1.24131	1.20715	0	1.16142	0	1.15494	1.25644	1.25948	1.33131	1.28881	1.03606	1.05788	1.05838	1.0993
384114186	norb	Nitrogen	Denitrification	NA	superkingdom:Bacteria;phylum:Spirochaetes;class:Spirochaetia;order:Spirochaetales;family:Leptospiraceae;genus:Leptospira;species:Leptospira licerasiae;	0.994504	0	1.11797	0	0	0	0	0	0	0	0	0	1.0125	0	0.890244	0
377811822	chitinase	Carbon Cycling	Carbon degradation	Chitin	superkingdom:Bacteria;phylum:Proteobacteria;class:Betaproteobacteria;order:Burkholderiales;family:Burkholderiaceae;genus:Burkholderia;	0.9936	1.21228	0	0	0	1.00931	1.10147	0	1.17807	1.17063	1.26413	0	0	0	0	0
296446294	FBPase	Carbon Cycling	Carbon fixation	Calvin cycle	superkingdom:Bacteria;phylum:Proteobacteria;class:Alphaproteobacteria;order:Rhizobiales;family:Methylocystaceae;genus:Methylosinus;species:Methylosinus trichosporium;	1.05247	1.21795	1.10993	1.08524	0	1.0235	0	1.04161	0	0	0	0	1.05473	0.917542	0.926504	0.966625
218319114	bphb	Organic Remediation	Aromatics	Polycyclic aromatics	superkingdom:Bacteria;phylum:Proteobacteria;class:Betaproteobacteria;order:Burkholderiales;family:Burkholderiaceae;genus:Ralstonia;	1.09626	1.20144	1.12385	1.08068	0	1.05102	1.12715	1.00762	0	1.12695	1.24034	0	0.976882	0.91722	0.929494	0.982584
82698269	nifh	Nitrogen	Nitrogen fixation	NA	superkingdom:Archaea;phylum:Euryarchaeota;	1.14719	1.33646	1.23563	1.21647	0	1.14964	0	1.05544	1.20054	1.18954	1.26798	1.33675	1.11152	1.06268	1.08364	1.12652
114762419	GAPDH_Calvin	Carbon Cycling	Carbon fixation	Calvin cycle	superkingdom:Bacteria;phylum:Proteobacteria;class:Alphaproteobacteria;order:Rhodobacterales;family:Rhodobacteraceae;genus:Pelagibaca;species:Pelagibaca bermudensis;	1.11384	1.27443	1.17985	1.19431	0	1.09965	0	1.10796	0	0	0	0	0.99507	1.02427	1.00988	1.07245
119956052	chnb	Organic Remediation	Other Hydrocarbons	NA	superkingdom:Bacteria;phylum:Actinobacteria;class:Actinobacteria;order:Actinomycetales;family:Mycobacteriaceae;genus:Mycobacterium;species:Mycobacterium vanbaalenii;	1.06805	1.20009	1.12451	1.0747	0	1.05548	0	0.977876	0	0	0	0	0.963147	0.937826	0.921007	0.92333
316950732	ppx	Phosphorus	Polyphosphate degradation	NA	superkingdom:Bacteria;phylum:Proteobacteria;class:Gammaproteobacteria;order:Enterobacteriales;family:Enterobacteriaceae;genus:Pantoea;	1.09772	1.26467	1.15176	1.15249	0	1.06337	1.1008	1.02847	1.21268	1.14205	1.24755	0	1.01415	0.983408	1.0055	1.03477
372323953	cellobiase	Carbon Cycling	Carbon degradation	Cellulose	superkingdom:Bacteria;phylum:Firmicutes;class:Bacilli;order:Lactobacillales;family:Leuconostocaceae;genus:Oenococcus;species:Oenococcus kitaharae;	1.01192	1.19658	1.09472	1.06264	0	1.01933	0	0.995376	0	0	0	0	0.978363	0.872384	0.875121	0.94425
339513588	ppx	Phosphorus	Polyphosphate degradation	NA	superkingdom:Bacteria;phylum:Proteobacteria;class:Gammaproteobacteria;order:Enterobacteriales;family:Enterobacteriaceae;genus:Salmonella;species:Salmonella bongori;	1.09591	1.22667	1.15487	1.13359	0	1.0404	0	1.02003	0	0	0	0	0.946794	0.997005	0.969469	1.0119
78060288	alginase	Carbon Cycling	Carbon degradation	Alginate	superkingdom:Bacteria;phylum:Proteobacteria;class:Betaproteobacteria;order:Burkholderiales;family:Burkholderiaceae;genus:Burkholderia;	1.0801	1.24154	1.15446	1.03599	1.09901	1.04187	1.08573	0.982016	0	0	0	0	0	0.887018	0.867681	0
254443866	xylanase	Carbon Cycling	Carbon degradation	Hemicellulose	superkingdom:Bacteria;phylum:Verrucomicrobia;class:Verrucomicrobiae;order:Verrucomicrobiales;	1.03445	1.18101	1.11907	1.07555	0	1.03413	0	0.984567	1.14845	1.18316	0	0	0.982082	0.906079	0.874617	0.95379
324967195	linb	Organic Remediation	Pesticides related compound	NA	superkingdom:Bacteria;phylum:Planctomycetes;class:Planctomycetia;order:Planctomycetales;family:Planctomycetaceae;genus:Planctomyces;species:Planctomyces brasiliensis;	1.06323	1.23385	1.14465	1.09776	0	1.03718	1.06279	1.01554	1.18175	1.10114	1.20637	0	0.972838	0.957289	0.964052	0.972992
114197670	amyA	Carbon Cycling	Carbon degradation	Starch	superkingdom:Eukaryota;kingdom:Fungi;phylum:Ascomycota;class:Eurotiomycetes;order:Eurotiales;family:Trichocomaceae;genus:Aspergillus;species:Aspergillus terreus;	1.188	1.36804	1.26072	1.0405	1.21883	1.19047	1.22294	1.06179	1.2733	1.33955	1.37072	1.36416	0.970723	0.917893	1.00178	0
162568563	aoxb	Metal Homeostasis	Arsenic	Detoxification	superkingdom:Bacteria;	1.03754	1.17655	1.10322	1.03445	0	1.00658	0	0.979667	1.16614	1.16893	1.26545	1.2156	0.937968	0.906888	0.883168	0.901235
377530797	badh	Organic Remediation	Aromatics	Other aromatics	superkingdom:Bacteria;phylum:Actinobacteria;class:Actinobacteria;order:Actinomycetales;family:Gordoniaceae;genus:Gordonia;species:Gordonia terrae;	1.08553	1.17063	1.11056	1.10646	0	1.03548	1.071	0.933508	0	0	0	0	0.955836	0.937032	0.92105	0.957142
60476316	dsrB	Sulfur	sulfite reduction	NA	superkingdom:Bacteria;	0.952457	0	1.13261	0	0	0	0	0	0	0	0	0	0.94632	0.865774	0	0
291445510	pectinase (pectate_lyase)	Carbon Cycling	Carbon degradation	Pectin	superkingdom:Bacteria;phylum:Actinobacteria;class:Actinobacteria;order:Actinomycetales;family:Streptomycetaceae;genus:Streptomyces;species:Streptomyces filamentosus;	1.11919	1.27588	1.22557	1.18224	0	1.10745	1.07044	1.11878	1.21707	1.21241	1.29893	1.27189	0.984373	1.04656	1.03559	1.0739
269216861	nifh	Nitrogen	Nitrogen fixation	NA	superkingdom:Bacteria;phylum:Actinobacteria;class:Actinobacteria;order:Coriobacteriales;family:Coriobacteriaceae;genus:Slackia;species:Slackia exigua;	0.997402	1.19334	1.11374	0.987615	0	1.02442	0	0.920238	0	1.2061	1.26565	0	0	0.852852	0.860343	0.888712
334120663	CsoS1_CcmK	Carbon Cycling	Carbon fixation	Bacterial Microcompartments	superkingdom:Bacteria;phylum:Cyanobacteria;order:Oscillatoriales;genus:Microcoleus;species:Microcoleus vaginatus;	1.01519	1.20109	1.10928	1.08258	0	1.03583	1.11405	1.02725	0	0	0	0	0.988658	0.91746	0.868322	0.950776
345012078	xylanase	Carbon Cycling	Carbon degradation	Hemicellulose	superkingdom:Bacteria;phylum:Actinobacteria;class:Actinobacteria;order:Actinomycetales;family:Streptomycetaceae;genus:Streptomyces;species:Streptomyces violaceusniger;	1.04263	1.22182	1.12274	1.09176	0	1.03166	0	0.999036	0	0	0	0	0.974234	0.92032	0.952113	0.95704
302417540	pel_Cdeg	Carbon Cycling	Carbon degradation	Pectin	superkingdom:Eukaryota;kingdom:Fungi;phylum:Ascomycota;class:Sordariomycetes;order:Glomerellales;family:Plectosphaerellaceae;genus:Verticilium;species:Verticillium albo-atrum;	1.01955	1.18929	0	0	0	1.02395	1.07928	0	0	0	0	0	0	0	0	0
46307838	dsra	Sulfur	sulfite reduction	NA	superkingdom:Bacteria;	1.08281	1.20266	1.12912	1.09422	0	1.0643	1.07967	0.990975	1.14882	1.1437	1.22664	0	0.991123	0.914596	0.947264	0.972904
73762956	nirk	Nitrogen	Denitrification	NA	superkingdom:Bacteria;	1.1314	1.31969	1.18449	1.21219	0	1.14898	1.12518	1.09851	1.20171	1.2291	1.30666	1.29381	1.16557	1.04896	1.04532	1.08043
119503486	pgk	Carbon Cycling	Carbon fixation	Calvin cycle	superkingdom:Bacteria;phylum:Proteobacteria;class:Gammaproteobacteria;	0.959976	0	1.11753	1.03965	1.10457	1.0563	1.08061	0.9477	1.13598	1.20566	1.32583	1.23246	0	0	0	0
315644883	amyA	Carbon Cycling	Carbon degradation	Starch	superkingdom:Bacteria;phylum:Firmicutes;class:Bacilli;order:Bacillales;family:Paenibacillaceae;genus:Paenibacillus;species:Paenibacillus vortex;	1.09585	1.19957	1.15589	1.10518	0	1.07094	1.06696	1.00976	1.23254	1.18188	1.23881	1.25953	0.975169	0.956427	0.931538	1.00137
297194233	chitinase	Carbon Cycling	Carbon degradation	Chitin	superkingdom:Bacteria;phylum:Actinobacteria;class:Actinobacteria;order:Actinomycetales;family:Streptomycetaceae;genus:Streptomyces;species:Streptomyces pristinaespiralis;	1.0143	1.2256	1.15275	1.13637	0	1.01211	0	1.01987	0	0	0	0	1.02001	0.983545	0.934956	0.995442
347529260	tfda	Organic Remediation	Aromatics	Chlorinated aromatics	superkingdom:Bacteria;phylum:Proteobacteria;class:Alphaproteobacteria;order:Sphingomonadales;family:Sphingomonadaceae;genus:Sphingobium;	1.11996	1.26043	1.17777	1.02424	1.12672	1.06551	1.11821	0.98711	1.19985	1.20358	1.2094	1.30461	0.921059	0.908713	0.891947	0
32308025	narg	Nitrogen	Denitrification	NA	superkingdom:Bacteria;	1.02931	1.17428	1.07658	1.04021	0	1.00936	0	0.956823	0	0	0	0	0	0.901332	0.848703	0.906303
254481517	limeh	Carbon Cycling	Carbon degradation	Terpenes	superkingdom:Bacteria;phylum:Proteobacteria;class:Gammaproteobacteria;	1.00555	0	1.08692	0	0	0	0	0	0	0	0	0	0.973293	0	0.881379	0
109452459	dsrB	Sulfur	sulfite reduction	NA	superkingdom:Bacteria;	1.05069	1.20674	1.10966	1.053	0	1.02709	1.0823	0.982167	0	0	0	0	0.95852	0.919038	0.913317	0.932342
30725044	acetylglucosaminidase	Carbon Cycling	Carbon degradation	Chitin	superkingdom:Bacteria;phylum:Actinobacteria;class:Actinobacteria;order:Actinomycetales;family:Streptomycetaceae;genus:Streptomyces;	1.10552	1.25956	1.13646	1.07053	1.1238	1.0811	1.13036	0.939527	1.15956	1.24904	1.31334	1.24021	0.935101	0.905585	0.871401	0
345126040	narb	Nitrogen	Assimilatory N reduction	NA	superkingdom:Bacteria;phylum:Proteobacteria;class:Gammaproteobacteria;species:endosymbiont of Tevnia jerichonana;	1.09677	1.28894	1.20976	1.02924	1.1816	1.09431	1.19564	1.00754	1.23343	1.19597	1.23282	1.32273	0.918343	0.918346	0.853701	0
302036206	AcnA	Carbon Cycling	Carbon fixation	Reductive tricarboxylic acid cycle	superkingdom:Bacteria;phylum:Nitrospirae;class:Nitrospira;order:Nitrospirales;family:Nitrospiraceae;genus:Nitrospira;	1.02482	1.21289	1.1503	1.06875	1.11415	0	1.17764	0.977707	1.17105	1.21914	1.20402	1.29161	0	0.885386	0.905738	0.933237
33391353	nosz	Nitrogen	Denitrification	NA	superkingdom:Bacteria;	1.14153	1.35058	1.2202	1.26096	0	1.14388	0	1.16533	1.12723	1.28028	1.27048	0	1.05901	1.09985	1.09663	1.14535
54016100	linb	Organic Remediation	Pesticides related compound	NA	superkingdom:Bacteria;phylum:Actinobacteria;class:Actinobacteria;order:Actinomycetales;family:Nocardiaceae;genus:Nocardia;species:Nocardia farcinica;	1.09707	1.22773	1.12419	1.13455	0	1.09372	1.12884	1.01896	1.14068	1.24628	1.2218	0	0.997332	0.959086	0.93046	1.01551
347829068	glx	Carbon Cycling	Carbon degradation	Lignin	superkingdom:Eukaryota;kingdom:Fungi;phylum:Ascomycota;class:Leotiomycetes;order:Helotiales;family:Sclerotiniaceae;genus:Botryotinia;	0.958437	0	1.10608	0.991367	1.07708	1.01314	1.08596	0.93841	0	1.1597	1.23416	1.23769	0	0	0	0
152986276	exochitinase	Carbon Cycling	Carbon degradation	Chitin	superkingdom:Bacteria;phylum:Proteobacteria;class:Gammaproteobacteria;order:Pseudomonadales;family:Pseudomonadaceae;genus:Pseudomonas;species:Pseudomonas aeruginosa;	1.07631	1.21594	1.14537	1.13689	0	1.04488	0	1.03496	1.17953	1.20369	1.27768	0	0.972346	0.988366	0.973951	0.981705
309779882	chnc	Organic Remediation	Other Hydrocarbons	NA	superkingdom:Bacteria;phylum:Proteobacteria;class:Betaproteobacteria;order:Burkholderiales;family:Burkholderiaceae;genus:Ralstonia;	1.0281	1.22124	1.11477	1.10214	0	1.03098	0	1.00484	0	1.139	1.24464	0	0.98326	0.923624	0.930532	0.968843
328845501	ppx	Phosphorus	Polyphosphate degradation	NA	superkingdom:Bacteria;phylum:Proteobacteria;class:Alphaproteobacteria;order:Caulobacterales;family:Caulobacteraceae;genus:Brevundimonas;species:Brevundimonas diminuta;	1.11445	1.29504	1.17532	1.20262	0	1.12063	1.07945	1.08041	1.22946	1.21218	1.28221	1.22934	1.11521	1.03634	1.01391	1.08475
393759651	mhpb	Organic Remediation	Aromatics	Aromatic carboxylic acid	superkingdom:Bacteria;phylum:Proteobacteria;class:Betaproteobacteria;order:Burkholderiales;family:Alcaligenaceae;genus:Alcaligenes;species:Alcaligenes faecalis;	1.06194	1.21792	1.10793	1.07004	0	1.06091	1.08263	1.0135	1.17343	1.15535	0	0	0.960314	0.942334	0.920435	0.920553
335436374	ara	Carbon Cycling	Carbon degradation	Hemicellulose	superkingdom:Archaea;phylum:Euryarchaeota;class:Halobacteria;order:Halobacteriales;family:Halobacteriaceae;genus:Halorhabdus;species:Halorhabdus tiamatea;	1.08503	1.19314	1.10612	1.06774	0	1.04571	0	0.983026	1.17049	0	0	1.23335	0.932275	0.917818	0.931795	0.943098
148263215	terc	Metal Homeostasis	Tellurium	Detoxification	superkingdom:Bacteria;phylum:Proteobacteria;class:Deltaproteobacteria;order:Desulfuromonadales;family:Geobacteraceae;genus:Geobacter;species:Geobacter uraniireducens;	0.955974	0	1.1052	0	0	0	0	0	0	0	0	0	0.933614	0	0.850666	0
219111475	actin_Stramenopiles	Other	Phylogenetic	NA	superkingdom:Eukaryota;phylum:Bacillariophyta;class:Bacillariophyceae;order:Naviculales;family:Phaeodactylaceae;genus:Phaeodactylum;species:Phaeodactylum tricornutum;	0.95414	0	1.11227	0	0	0	0	0	0	0	0	0	0.930492	0.857513	0	0
192289979	fccab	Sulfur	Sulfide Oxidation	NA	superkingdom:Bacteria;phylum:Proteobacteria;class:Alphaproteobacteria;order:Rhizobiales;family:Bradyrhizobiaceae;genus:Rhodopseudomonas;species:Rhodopseudomonas palustris;	1.14181	1.27642	1.1945	1.20624	0	1.13627	1.07801	1.13753	1.12949	1.22708	1.33412	0	1.01381	1.04752	1.0304	1.08412
126348134	endochitinase	Carbon Cycling	Carbon degradation	Chitin	superkingdom:Bacteria;phylum:Actinobacteria;class:Actinobacteria;order:Actinomycetales;family:Streptomycetaceae;genus:Streptomyces;species:Streptomyces ambofaciens;	1.05724	1.24745	1.14909	1.05215	1.11971	0	1.13597	1.04582	1.21252	1.19645	0	1.21613	0.987337	0.875381	0.929012	0.983194
169117839	mer	Metal Homeostasis	Mercury	Detoxification		1.08344	0	1.11222	0	0	1.01953	0	0.919532	0	0	0	0	0	0	0	0
227289850	amyA	Carbon Cycling	Carbon degradation	Starch	superkingdom:Bacteria;phylum:Cyanobacteria;order:Chroococcales;genus:Synechocystis;	1.00791	1.19975	1.14191	1.07594	0	1.04749	0	1.01473	0	0	0	0	1.01706	0.912107	0.913241	0.934207
83845320	arsc	Metal Homeostasis	Arsenic	Detoxification	superkingdom:Bacteria;phylum:Proteobacteria;class:Alphaproteobacteria;order:Rhodobacterales;family:Rhodobacteraceae;genus:Sulfitobacter;	1.07172	1.26639	1.15402	1.16979	0	1.12227	1.14808	0.994617	1.17288	1.12172	1.28274	0	1.01538	0.982392	0.966394	1.03194
345303302	mer	Metal Homeostasis	Mercury	Detoxification	superkingdom:Bacteria;phylum:Bacteroidetes;order:Bacteroidetes Order II. Incertae sedis;family:Rhodothermaceae;genus:Rhodothermus;species:Rhodothermus marinus;	1.06639	1.24814	1.14689	1.08853	0	1.08285	1.16693	1.01765	1.1733	1.16757	1.20289	1.23258	0.997021	0.966225	0.923723	0.990995
84779014	cysJ	Sulfur	Reduction	NA	superkingdom:Bacteria;phylum:Proteobacteria;class:Gammaproteobacteria;order:Enterobacteriales;family:Enterobacteriaceae;genus:Sodalis;species:Sodalis glossinidius;	1.07478	1.21825	1.15766	1.18955	0	1.03968	1.24547	1.08909	1.18654	1.17	1.26527	1.24747	1.08482	1.00215	1.00645	1.02891
72162567	pectinase (pectate_lyase)	Carbon Cycling	Carbon degradation	Pectin	superkingdom:Bacteria;phylum:Actinobacteria;class:Actinobacteria;order:Actinomycetales;family:Nocardiopsaceae;genus:Thermobifida;species:Thermobifida fusca;	1.02956	1.21812	1.11111	0.979923	0	1.05634	1.0731	0.948068	1.15224	1.12229	0	0	0	0.896552	0.83504	0.912946
327197108	aps_apra	Sulfur	adenylylsulfate reductase	NA	superkingdom:Bacteria;	1.0402	1.31328	1.19711	1.09778	1.12345	1.14115	1.17295	1.0094	1.22587	1.247	1.28838	1.31273	0	0.94034	0.883023	0
302688121	Glucose_oxidase_fungi	Carbon Cycling	Carbon degradation	glucose	superkingdom:Eukaryota;kingdom:Fungi;phylum:Basidiomycota;class:Agaricomycetes;order:Agaricales;family:Schizophyllaceae;genus:Schizophyllum;species:Schizophyllum commune;	1.04162	1.18488	1.09115	1.06941	0	1.04194	1.091	0.999888	0	1.1498	1.22036	0	0.937723	0.89753	0.875788	0.94713
139002709	nifh	Nitrogen	Nitrogen fixation	NA	superkingdom:Bacteria;	1.02104	1.19163	1.13649	0.973491	0	1.01819	1.08555	0.96509	0	1.17461	1.23769	0	0.924879	0.88124	0.855335	0.927531
304406863	amyA	Carbon Cycling	Carbon degradation	Starch	superkingdom:Bacteria;phylum:Firmicutes;class:Bacilli;order:Bacillales;family:Paenibacillaceae;genus:Paenibacillus;species:Paenibacillus curdlanolyticus;	1.03335	1.19272	1.18306	1.06641	0	1.01422	0	1.00621	0	0	0	0	1.01443	0.939581	0.94789	0.973405
385281205	bphF1	Organic Remediation	Aromatics	Polycyclic aromatics	superkingdom:Bacteria;phylum:Proteobacteria;class:Gammaproteobacteria;	1.13849	1.29973	1.23142	1.21861	0	1.14164	0	1.13639	1.20835	1.22799	1.29633	1.26575	1.04842	1.0585	1.08324	1.10778
46520005	dsra	Sulfur	sulfite reduction	NA	superkingdom:Bacteria;	0	1.19504	0	1.01669	0	1.04554	1.07745	0.952999	0	0	0	0	0	0	0	0
323467834	amyA	Carbon Cycling	Carbon degradation	Starch	superkingdom:Bacteria;phylum:Actinobacteria;class:Actinobacteria;order:Actinomycetales;family:Micrococcaceae;genus:Arthrobacter;species:Arthrobacter phenanthrenivorans;	1.12673	1.3091	1.26044	1.05879	1.23615	1.16244	1.25518	1.0046	1.25174	1.16011	0	1.35202	0	0.902025	0.924334	0
338973669	SoxB	Sulfur	Sulfur Oxidation	NA	superkingdom:Bacteria;phylum:Proteobacteria;class:Alphaproteobacteria;order:Rhizobiales;family:Bradyrhizobiaceae;	1.06241	1.185	1.13591	1.06474	1.07008	0	0	1.00903	1.16931	1.12139	0	0	0.940186	0.898549	0.935075	0.938005
115358086	pcpe	Organic Remediation	Herbicides related compound	NA	superkingdom:Bacteria;phylum:Proteobacteria;class:Betaproteobacteria;order:Burkholderiales;family:Burkholderiaceae;genus:Burkholderia;species:Burkholderia ambifaria;	1.11368	1.28323	1.18007	1.17619	0	1.12536	1.06851	1.10746	1.21646	1.20814	1.31942	0	0.980626	1.02241	1.0081	1.06744
317018159	nirs	Nitrogen	Denitrification	NA	superkingdom:Bacteria;	0.997011	1.18526	1.11919	1.07651	0	1.01563	0	0.975927	0	0	0	0	0.951414	0.900972	0.892202	0.945695
302684635	lactase_fungi	Carbon Cycling	Carbon degradation	Lactose	superkingdom:Eukaryota;kingdom:Fungi;phylum:Basidiomycota;class:Agaricomycetes;order:Agaricales;family:Schizophyllaceae;genus:Schizophyllum;species:Schizophyllum commune;	1.05522	1.20625	1.13367	1.04758	0	1.0559	1.10984	0.97894	1.2177	1.1356	1.24433	0	1.00536	0.922556	0.902042	0.955093
222452564	fthfs	Carbon Cycling	Carbon fixation	Reductive acetyl–CoA pathway	superkingdom:Archaea;phylum:Euryarchaeota;class:Halobacteria;order:Halobacteriales;family:Halobacteriaceae;genus:Halorubrum;species:Halorubrum lacusprofundi;	1.17021	1.31136	1.20359	1.05637	1.18796	1.1702	1.25084	1.13537	1.27499	1.1845	0	1.35571	0	0.902234	0.948815	0
337285164	amyA	Carbon Cycling	Carbon degradation	Starch	superkingdom:Archaea;phylum:Euryarchaeota;class:Thermococci;order:Thermococcales;family:Thermococcaceae;genus:Pyrococcus;species:Pyrococcus yayanosii;	1.05585	1.20294	1.13539	1.04426	1.07888	0	1.07898	1.02928	1.15981	1.16073	1.29802	0	1.00483	0.9199	0.907457	0.924144
303277295	nitrite_reductase_protist	Nitrogen	Assimilation	NA	superkingdom:Eukaryota;kingdom:Viridiplantae;phylum:Chlorophyta;class:Mamiellophyceae;order:Mamiellales;genus:Micromonas;species:Micromonas pusilla;	1.18485	1.36205	1.24536	1.10239	1.26449	1.21637	1.28612	0	1.3103	1.23202	1.32773	1.39093	1.08973	0.917861	0	1.00327
206602145	sucD	Carbon Cycling	Carbon fixation	Reductive tricarboxylic acid cycle	superkingdom:Bacteria;phylum:Nitrospirae;class:Nitrospira;order:Nitrospirales;family:Nitrospiraceae;genus:Leptospirillum;	1.10094	1.30037	1.21307	1.15416	1.1333	1.13559	1.1718	1.08906	1.17232	1.21346	0	1.29904	1.04508	0	0.953196	1.02245
90954641	dsra	Sulfur	sulfite reduction	NA	superkingdom:Bacteria;	1.11284	1.25808	1.19404	1.1497	0	1.09373	0	0.992508	1.22111	1.18191	1.30802	1.26149	0.978756	1.01441	1.03586	1.03338
88643171	dsrB	Sulfur	sulfite reduction	NA		1.0397	1.18832	1.12721	1.09254	0	1.03707	0	0.977478	1.15441	1.13613	0	0	0.938116	0.926924	0.927432	0.952622
89900944	amyA	Carbon Cycling	Carbon degradation	Starch	superkingdom:Bacteria;phylum:Proteobacteria;class:Betaproteobacteria;order:Burkholderiales;family:Comamonadaceae;genus:Albidiferax;species:Albidiferax ferrireducens;	1.08076	1.29642	1.16997	1.15012	0	1.07913	0	1.08138	0	0	0	0	0.99869	1.01997	1.01197	1.04506
254271935	tfda	Organic Remediation	Aromatics	Chlorinated aromatics	superkingdom:Bacteria;	1.06491	1.24018	1.12157	1.06837	0	1.06195	1.10327	1.02183	1.17893	1.11111	1.26976	1.23537	0.986663	0.92249	0.93737	0.981757
78102121	nifh	Nitrogen	Nitrogen fixation	NA	superkingdom:Bacteria;	1.0839	1.21166	1.14432	1.13295	0	1.0288	0	1.07603	0	1.1724	1.24923	0	1.06116	0.971259	0.993319	1.00769
126729028	tktA	Carbon Cycling	Carbon fixation	Calvin cycle	superkingdom:Bacteria;phylum:Proteobacteria;class:Alphaproteobacteria;order:Rhodobacterales;family:Rhodobacteraceae;genus:Sagittula;species:Sagittula stellata;	1.09418	1.26208	1.2032	1.18568	0	1.08515	0	1.05154	1.17296	1.13882	0	1.25953	1.02614	1.02534	1.03091	1.07525
365834519	CsoS1_CcmK	Carbon Cycling	Carbon fixation	Bacterial Microcompartments	superkingdom:Bacteria;phylum:Proteobacteria;class:Gammaproteobacteria;order:Enterobacteriales;family:Enterobacteriaceae;genus:Hafnia;species:Hafnia alvei;	1.01599	1.17432	0	0	0	1.02335	0	0.953841	0	0	0	0	0	0	0	0
349795404	nifh	Nitrogen	Nitrogen fixation	NA	superkingdom:Bacteria;phylum:Proteobacteria;class:Gammaproteobacteria;order:Chromatiales;family:Ectothiorhodospiraceae;genus:Thiorhodospira;species:Thiorhodospira sibirica;	1.06311	1.17903	1.11732	1.02958	0	1.04936	0	0.943207	0	0	0	0	0.951793	0.901019	0.880871	0.940722
145232172	phospholipase_A2_fungi	Carbon Cycling	Carbon degradation	Phospholipids	superkingdom:Eukaryota;kingdom:Fungi;phylum:Ascomycota;class:Eurotiomycetes;order:Eurotiales;family:Trichocomaceae;genus:Aspergillus;species:Aspergillus niger;	1.01284	1.21086	1.10737	1.05313	0	1.04035	0	1.00011	0	0	0	0	0.990296	0.887609	0.895068	0.943085
388445107	arsc	Metal Homeostasis	Arsenic	Detoxification	superkingdom:Bacteria;phylum:Proteobacteria;class:Gammaproteobacteria;order:Xanthomonadales;family:Xanthomonadaceae;genus:Rhodanobacter;species:Rhodanobacter thiooxydans;	1.07729	1.18699	1.15318	1.12581	0	1.06576	0	1.04324	1.15411	1.14494	0	0	0	0.98492	0.939682	0.974678
110678192	cpne	Organic Remediation	Other Hydrocarbons	NA	superkingdom:Bacteria;phylum:Proteobacteria;class:Alphaproteobacteria;order:Rhodobacterales;family:Rhodobacteraceae;genus:Roseobacter;species:Roseobacter denitrificans;	1.15048	1.28836	1.19672	1.19988	0	1.10993	0	1.0523	1.14104	1.15267	0	1.28579	1.09248	1.05442	1.0661	1.1006
54018030	narg	Nitrogen	Denitrification	NA	superkingdom:Bacteria;phylum:Actinobacteria;class:Actinobacteria;order:Actinomycetales;family:Nocardiaceae;genus:Nocardia;species:Nocardia farcinica;	1.08882	1.23424	1.11732	1.13012	0	1.08558	1.10651	1.01878	1.20723	1.18178	1.28154	0	0.98966	0.942158	0.965062	1.00724
55978088	dsra	Sulfur	sulfite reduction	NA	superkingdom:Bacteria;	1.18383	1.30166	1.21899	1.24109	0	1.1642	1.08158	1.16135	1.23361	1.27034	1.35608	0	1.0333	1.08033	1.09696	1.12777
94471313	narg	Nitrogen	Denitrification	NA	superkingdom:Bacteria;	1.088	1.24362	1.17187	1.12259	0	1.13692	1.1602	1.01917	1.14051	1.12456	1.25617	1.27793	0.972585	0.960785	0.966793	1.00572
219947794	FBPase	Carbon Cycling	Carbon fixation	Calvin cycle	superkingdom:Bacteria;phylum:Proteobacteria;class:Alphaproteobacteria;order:Rhizobiales;family:Methylobacteriaceae;genus:Methylobacterium;species:Methylobacterium nodulans;	1.01681	1.21905	1.12907	1.11261	0	1.02658	1.06564	1.00106	0	0	0	0	0.970073	0.943678	0.913346	1.00244
91800536	ppx	Phosphorus	Polyphosphate degradation	NA	superkingdom:Bacteria;phylum:Proteobacteria;class:Alphaproteobacteria;order:Rhizobiales;family:Bradyrhizobiaceae;genus:Nitrobacter;species:Nitrobacter hamburgensis;	1.00924	1.20935	1.10052	1.08594	0	1.04233	0	0.988691	0	0	0	0	0.978446	0.911935	0.887752	0.953481
121713454	nitrate_reductase	nitrogen	N Assimilation	NA	superkingdom:Eukaryota;kingdom:Fungi;phylum:Ascomycota;class:Eurotiomycetes;order:Eurotiales;family:Trichocomaceae;genus:Aspergillus;species:Aspergillus clavatus;	1.10402	1.27083	1.16756	1.17949	0	1.08952	0	1.06881	1.16191	1.18345	1.23258	0	1.06718	1.01209	1.02832	1.06278
227496239	amyA	Carbon Cycling	Carbon degradation	Starch	superkingdom:Bacteria;phylum:Actinobacteria;class:Actinobacteria;order:Actinomycetales;family:Actinomycetaceae;genus:Actinomyces;species:Actinomyces urogenitalis;	1.08679	1.24698	1.12762	1.0926	0	1.09314	1.06581	1.02868	1.17738	0	1.23861	0	0.995647	0.942871	0.953539	0.993531
70993962	p450aro	Organic Remediation	Aromatics	polycyclic aromatics	superkingdom:Eukaryota;kingdom:Fungi;phylum:Ascomycota;class:Eurotiomycetes;order:Eurotiales;family:Trichocomaceae;genus:Neosartorya;species:Aspergillus fumigatus;	1.11527	1.25138	1.15948	1.13607	1.0814	0	0	1.09635	0	1.18987	0	1.21793	1.11434	0.993138	1.02012	1.02393
50119447	phn	Organic Remediation	Herbicides related compound	NA	superkingdom:Bacteria;phylum:Proteobacteria;class:Gammaproteobacteria;order:Enterobacteriales;family:Enterobacteriaceae;genus:Pectobacterium;species:Pectobacterium atrosepticum;	1.03874	1.22754	1.11323	1.11342	0	1.08158	1.07946	1.05162	0	0	0	0	0.968306	0.939591	0.947609	0.938426
358393206	ara	Carbon Cycling	Carbon degradation	Hemicellulose	superkingdom:Eukaryota;kingdom:Fungi;phylum:Ascomycota;class:Sordariomycetes;order:Hypocreales;family:Hypocreaceae;genus:Trichoderma;species:Trichoderma atroviride;	1.12513	1.23493	1.15414	1.13268	1.08573	0	0	1.07912	1.21266	1.20893	1.31672	1.20737	1.0703	0.996054	0.984478	1.03363
33634757	FBPase	Carbon Cycling	Carbon fixation	Calvin cycle	superkingdom:Bacteria;phylum:Cyanobacteria;order:Prochlorales;family:Prochlorococcaceae;genus:Prochlorococcus;species:Prochlorococcus marinus;	1.06349	1.17934	1.15103	1.11727	0	1.02907	0	1.09358	0	0	0	0	0.996822	0.956701	0.964728	0.980268
88865040	FBPase	Carbon Cycling	Carbon fixation	Calvin cycle	superkingdom:Bacteria;phylum:Proteobacteria;class:Alphaproteobacteria;order:Rhodobacterales;family:Rhodobacteraceae;genus:Jannaschia;	1.16387	1.34629	1.29212	1.27132	0	1.21304	1.12994	1.18449	1.29295	1.27711	1.38515	1.27624	1.08238	1.11176	1.13822	1.17093
78185824	urec	Nitrogen	Ammonification	NA	superkingdom:Bacteria;phylum:Cyanobacteria;order:Chroococcales;genus:Synechococcus;	1.08542	1.24818	1.17755	1.13807	0	1.087	0	1.03767	1.13533	1.15525	1.24458	0	1.00605	1.00649	0.97538	1.03469
302675657	bph	Organic Remediation	Aromatics	Aromatic carboxylic acid	superkingdom:Eukaryota;kingdom:Fungi;phylum:Basidiomycota;class:Agaricomycetes;order:Agaricales;family:Schizophyllaceae;genus:Schizophyllum;species:Schizophyllum commune;	1.23705	1.51191	1.38442	1.1731	1.36126	1.34267	1.38387	0	1.44464	1.42489	1.51066	1.48563	1.16677	1.07762	0	1.14449
388065109	amyA	Carbon Cycling	Carbon degradation	Starch	superkingdom:Bacteria;phylum:Actinobacteria;class:Actinobacteria;order:Bifidobacteriales;family:Bifidobacteriaceae;genus:Gardnerella;species:Gardnerella vaginalis;	1.06183	1.30377	1.22633	1.09444	1.16009	1.15195	1.20279	1.09464	1.258	1.15317	1.32073	1.32304	0.981446	0.884108	0.955095	0
114341342	merb	Metal Homeostasis	Mercury	Detoxification	superkingdom:Bacteria;phylum:Proteobacteria;class:Alphaproteobacteria;order:Rhodobacterales;family:Hyphomonadaceae;genus:Maricaulis;species:Maricaulis maris;	1.07456	0	0	1.03264	0	0	1.05415	0.969979	0	0	0	0	0.94009	0.927381	0	0
340841629	nirs	Nitrogen	Denitrification	NA	superkingdom:Bacteria;	1.0349	1.18803	1.08952	1.08243	0	1.01681	1.07945	1.00352	0	0	0	0	0.960349	0.916889	0.936038	0.917368
156565864	sucA_DiC4HB	Carbon Cycling	Carbon fixation	Dicarboxylate/4-hydroxybutyrate cycle	superkingdom:Archaea;phylum:Crenarchaeota;class:Thermoprotei;order:Desulfurococcales;family:Desulfurococcaceae;genus:Ignicoccus;species:Ignicoccus hospitalis;	1.00035	1.17928	0	0	0	1.01868	1.05967	0	0	0	0	0	0	0	0	0
219848979	amyA	Carbon Cycling	Carbon degradation	Starch	superkingdom:Bacteria;phylum:Chloroflexi;class:Chloroflexi;order:Chloroflexales;family:Chloroflexaceae;genus:Chloroflexus;species:Chloroflexus aggregans;	1.12961	1.28978	1.17581	1.1782	0	1.13471	1.0825	1.0957	1.2	1.22738	1.28999	1.24514	0.999032	1.02153	1.02694	1.07838
354958788	linb	Organic Remediation	Pesticides related compound	NA	superkingdom:Bacteria;phylum:Proteobacteria;class:Alphaproteobacteria;order:Rhizobiales;family:Bradyrhizobiaceae;genus:Bradyrhizobium;species:Bradyrhizobium japonicum;	1.12309	1.31493	1.14912	1.19894	0	1.11236	0	1.13096	1.16771	1.19843	0	0	1.04577	1.03028	1.04768	1.08838
170934106	adhC	Carbon Cycling	Carbon fixation	Dicarboxylate/4-hydroxybutyrate cycle	superkingdom:Archaea;phylum:Crenarchaeota;class:Thermoprotei;order:Thermoproteales;family:Thermoproteaceae;genus:Pyrobaculum;species:Pyrobaculum neutrophilum;	1.03879	1.20319	1.19544	1.14892	0	1.05474	0	0.979122	1.14859	1.14352	0	1.24117	0.96077	0.992559	0.977152	1.00464
70672987	nifh	Nitrogen	Nitrogen fixation	NA	superkingdom:Bacteria;	0.999166	1.17506	1.09215	1.06301	0	1.03545	0	0.932117	0	0	0	0	0	0.891067	0.858503	0.922983
223965131	pula	Carbon Cycling	Carbon degradation	Starch	superkingdom:Bacteria;phylum:Firmicutes;class:Erysipelotrichia;order:Erysipelotrichales;family:Erysipelotrichaceae;genus:Holdemania;species:Holdemania filiformis;	1.03851	1.18225	1.09807	1.08522	0	1.0447	0	0.953453	1.15305	1.16378	0	0	0.928339	0.897057	0.886057	0.973921
409022558	bphF1	Organic Remediation	Aromatics	Polycyclic aromatics	superkingdom:Bacteria;phylum:Firmicutes;class:Clostridia;order:Clostridiales;family:Peptococcaceae;genus:Dehalobacter;	1.04421	1.19724	1.07776	1.06975	0	1.0626	1.06518	0.977993	0	0	0	0	0.991634	0.912461	0.863119	0.944762
146405645	amie	Organic Remediation	Aromatics	Other aromatics	superkingdom:Bacteria;phylum:Proteobacteria;class:Alphaproteobacteria;order:Rhizobiales;family:Bradyrhizobiaceae;genus:Bradyrhizobium;	1.05813	1.20122	1.10655	1.11671	0	1.03883	0	0.956568	0	0	0	0	0.961198	0.943735	0.928692	0.98905
387221623	amyA	Carbon Cycling	Carbon degradation	Starch	superkingdom:Bacteria;phylum:Nitrospirae;class:Nitrospira;order:Nitrospirales;family:Nitrospiraceae;genus:Leptospirillum;	0.986308	1.1921	0	0	0	1.02173	1.06868	0.977867	0	0	0	0	0	0	0	0
170109348	Dyp	Organic remediation	halogenated compounds	NA	superkingdom:Eukaryota;kingdom:Fungi;phylum:Basidiomycota;class:Agaricomycetes;order:Agaricales;family:Tricholomataceae;genus:Laccaria;species:Laccaria bicolor;	0.995112	0	1.08924	1.08981	1.19476	1.07191	1.22231	0	1.22552	1.19756	1.22951	1.29569	0	0	0	0
110819318	xylc	Organic Remediation	Aromatics	BTEX and related aromatics	superkingdom:Bacteria;phylum:Actinobacteria;class:Actinobacteria;order:Actinomycetales;family:Nocardiaceae;genus:Rhodococcus;species:Rhodococcus jostii;	1.14938	1.27847	1.18085	1.17464	1.16946	0	0	1.14168	1.2699	1.19314	1.32359	1.31278	1.11021	1.04506	0.99924	1.06457
239627344	amyA	Carbon Cycling	Carbon degradation	Starch	superkingdom:Bacteria;phylum:Firmicutes;class:Clostridia;order:Clostridiales;	1.03766	1.24797	1.12586	1.10814	0	1.05374	0	1.04086	0	0	0	0	0	0.950969	0.958228	0.986307
300864444	PRI	Carbon Cycling	Carbon fixation	Calvin cycle	superkingdom:Bacteria;phylum:Cyanobacteria;order:Oscillatoriales;genus:Oscillatoria;	1.0362	1.2264	1.13069	1.08981	0	1.06905	1.10746	1.06662	0	0	0	0	1.01206	0.932478	0.922915	0.979527
302525095	pcag	Organic Remediation	Aromatics	Other aromatics	superkingdom:Bacteria;phylum:Actinobacteria;class:Actinobacteria;order:Actinomycetales;family:Streptomycetaceae;genus:Streptomyces;	1.06139	1.20068	1.11541	1.03421	0	1.04157	1.08372	0.969386	1.18166	1.11458	0	1.2103	1.03241	0.923778	0.89215	0.957564
350267168	pula	Carbon Cycling	Carbon degradation	Starch	superkingdom:Bacteria;phylum:Firmicutes;class:Bacilli;order:Bacillales;family:Bacillaceae;genus:Bacillus;species:Bacillus subtilis;	1.05061	1.19004	1.11179	1.06666	0	1.07791	1.1043	0.988211	0	0	0	0	0.95926	0.90074	0.915669	0.93003
386817700	alkk	Organic Remediation	Others	NA	superkingdom:Bacteria;phylum:Proteobacteria;class:Gammaproteobacteria;order:Thiotrichales;family:Thiotrichaceae;genus:Thiothrix;species:Thiothrix nivea;	1.06507	1.2551	1.14628	1.1666	0	1.05163	0	1.07617	0	0	0	0	1.0214	0.983888	0.995736	1.06144
34494854	urec	Nitrogen	Ammonification	NA	superkingdom:Archaea;phylum:Euryarchaeota;class:Halobacteria;order:Halobacteriales;family:Halobacteriaceae;genus:Haloarcula;	1.01029	0	0	1.04995	0	0	0	0	0	0	0	0	0.933532	0.876912	0	0
315278187	tehb	Metal Homeostasis	Tellurium	Detoxification	superkingdom:Bacteria;phylum:Firmicutes;class:Bacilli;order:Bacillales;family:Paenibacillaceae;genus:Paenibacillus;species:Paenibacillus vortex;	1.0986	1.29303	1.13219	1.1791	0	1.08393	0	1.0914	0	0	0	0	1.00116	1.0204	1.01937	1.05705
300313232	mhpa	Organic Remediation	Aromatics	Aromatic carboxylic acid	superkingdom:Bacteria;phylum:Proteobacteria;class:Betaproteobacteria;order:Burkholderiales;family:Oxalobacteraceae;genus:Herbaspirillum;species:Herbaspirillum seropedicae;	1.03872	1.23401	1.1566	1.09399	0	1.04549	1.08779	1.02943	0	0	0	0	1.00872	0.970887	0.937476	1.00264
38707274	one_ring_12diox	Organic Remediation	Aromatics	Other aromatics	superkingdom:Bacteria;phylum:Proteobacteria;class:Betaproteobacteria;order:Burkholderiales;family:Burkholderiaceae;genus:Burkholderia;	1.12289	1.18074	1.13596	1.13354	0	1.02961	0	1.02775	0	0	0	0	0.947081	0.977794	0.986226	1.02591
163811759	rd	Organic Remediation	Chlorinated solvents	NA	superkingdom:Bacteria;phylum:Chloroflexi;class:Dehalococcoidetes;genus:Dehalococcoides;	0.947978	0	1.09778	0.990328	1.08353	1.01495	1.07872	0	0	0	0	0	0	0	0	0
2984080	mdh	Carbon Cycling	Carbon fixation	Reductive tricarboxylic acid cycle	superkingdom:Bacteria;phylum:Aquificae;class:Aquificae;order:Aquificales;family:Aquificaceae;genus:Aquifex;species:Aquifex aeolicus;	0.977924	1.18897	1.09372	0.978177	0	1.04754	0	0.973851	0	0	0	0	0	0.808449	0.856447	0.88975
260433862	GAPDH_Calvin	Carbon Cycling	Carbon fixation	Calvin cycle	superkingdom:Bacteria;phylum:Proteobacteria;class:Alphaproteobacteria;order:Rhodobacterales;family:Rhodobacteraceae;genus:Ruegeria;species:Ruegeria lacuscaerulensis;	1.03877	1.22943	1.1367	1.1011	0	1.09646	1.11325	1.03325	0	0	0	0	1.02886	0.905913	0.947165	0.987438
377814995	chrr	Metal Homeostasis	Chromium	Detoxification	superkingdom:Bacteria;phylum:Proteobacteria;class:Gammaproteobacteria;order:Enterobacteriales;family:Enterobacteriaceae;genus:Pantoea;species:Pantoea stewartii;	0.983116	1.24139	1.1353	1.10908	0	1.03295	0	1.04998	0	0	0	0	1.00856	0.951033	0.937487	0.969206
164455820	chitinase	Carbon Cycling	Carbon degradation	Chitin	superkingdom:Bacteria;	1.0752	1.18926	1.10624	1.08367	0	1.00382	0	1.00081	0	0	0	0	0.935194	0.926909	0.971802	0.970236
296168688	cutinase	Carbon Cycling	Carbon degradation	Cutin	superkingdom:Bacteria;phylum:Actinobacteria;class:Actinobacteria;order:Actinomycetales;family:Mycobacteriaceae;genus:Mycobacterium;species:Mycobacterium parascrofulaceum;	1.10499	1.29138	1.23419	1.17648	0	1.14325	1.12223	1.09833	1.24433	1.2157	1.29212	0	1.06048	1.04047	1.04648	1.0835
421953178	nosz	Nitrogen	Denitrification	NA	superkingdom:Bacteria;	1.05712	1.22463	1.13062	1.1175	0	1.04379	0	1.00418	1.16305	1.17732	1.24994	0	1.02206	0.962346	0.969532	0.992715
304312865	terc	Metal Homeostasis	Tellurium	Detoxification	superkingdom:Bacteria;phylum:Proteobacteria;class:Gammaproteobacteria;	1.12212	1.26899	1.21905	1.22536	0	1.12156	1.12362	1.12481	1.21375	1.19158	1.26657	0	1.08434	1.07579	1.05637	1.09739
41397940	ppk	Phosphorus	Polyphosphate synthesis	NA	superkingdom:Bacteria;phylum:Actinobacteria;class:Actinobacteria;order:Actinomycetales;family:Mycobacteriaceae;genus:Mycobacterium;species:Mycobacterium avium;	1.15126	1.31662	1.1887	1.21375	0	1.18976	1.14344	1.08395	1.23056	1.24278	1.28295	1.31729	1.10475	1.0576	1.04283	1.1045
17742881	napa	Nitrogen	Dissimilatory N reduction	NA	superkingdom:Bacteria;phylum:Proteobacteria;class:Alphaproteobacteria;order:Rhizobiales;family:Rhizobiaceae;genus:Agrobacterium;species:Agrobacterium tumefaciens;	1.11217	1.27022	1.15041	1.18225	0	1.11941	1.11183	1.03026	0	1.17158	1.24054	1.2244	1.03063	1.02717	0.991944	1.06232
325283086	phytase	Phosphorus	Phytic acid hydrolysis	NA	superkingdom:Bacteria;phylum:Deinococcus-Thermus;class:Deinococci;order:Deinococcales;family:Deinococcaceae;genus:Deinococcus;species:Deinococcus proteolyticus;	1.04378	1.2541	1.13758	1.09424	0	1.09002	1.11303	1.04537	0	0	0	0	1.00856	0.97505	0.930537	0.97354
325549158	poba	Organic Remediation	Aromatics	Aromatic carboxylic acid	superkingdom:Bacteria;phylum:Proteobacteria;class:Gammaproteobacteria;order:Xanthomonadales;family:Xanthomonadaceae;genus:Xanthomonas;species:Xanthomonas gardneri;	1.12454	1.24556	1.14318	1.1519	0	1.09634	0	1.02483	1.16149	1.14256	1.26266	1.26264	1.0059	0.995025	1.02064	1.02711
221722353	amyA	Carbon Cycling	Carbon degradation	Starch	superkingdom:Bacteria;phylum:Proteobacteria;class:Alphaproteobacteria;order:Rhizobiales;family:Rhizobiaceae;genus:Agrobacterium;species:Agrobacterium tumefaciens;	1.03859	1.25506	1.16278	0.978013	1.0826	1.06202	1.08874	0.960428	1.18739	1.15347	1.27868	1.2672	0	0.849283	0.856791	0
302405417	Glucose_oxidase_fungi	Carbon Cycling	Carbon degradation	glucose	superkingdom:Eukaryota;kingdom:Fungi;phylum:Ascomycota;class:Sordariomycetes;order:Glomerellales;family:Plectosphaerellaceae;genus:Verticillium;species:Verticillium alfalfae;	1.0411	1.21647	1.13945	1.05241	0	1.00882	0	1.02333	0	0	0	0	0.980284	0.925155	0.964767	0.970755
19887085	mcra	Carbon Cycling	Methane	Methanogenesis	superkingdom:Archaea;phylum:Euryarchaeota;class:Methanopyri;order:Methanopyrales;family:Methanopyraceae;genus:Methanopyrus;species:Methanopyrus kandleri;	1.06313	1.19043	1.08712	1.04814	0	1.05196	1.08299	1.011	1.16235	1.18003	1.19637	0	0.963651	0.92216	0.90174	0.918146
295663619	cpnb	Organic Remediation	Other Hydrocarbons	NA	NA	0	1.18469	0	1.01059	0	1.05285	1.1025	0.976376	1.16023	1.12492	0	1.21124	0	0	0	0
256423942	mer	Metal Homeostasis	Mercury	Detoxification	superkingdom:Bacteria;phylum:Bacteroidetes;class:Sphingobacteriia;order:Sphingobacteriales;genus:Chitinophaga;species:Chitinophaga pinensis;	1.00781	1.17342	1.14397	1.07437	0	1.03216	1.11278	0.981026	0	0	0	0	0.93364	0.91725	0.907359	0.951444
74053810	one_ring_12diox	Organic Remediation	Aromatics	Other aromatics	superkingdom:Bacteria;	1.14112	1.28723	1.2144	1.17274	0	1.16281	1.13408	1.04965	1.24111	1.11666	1.29708	1.23787	1.05816	1.01363	1.06416	1.08827
71906963	bphd	Organic Remediation	Aromatics	Polycyclic aromatics	superkingdom:Bacteria;phylum:Proteobacteria;class:Betaproteobacteria;order:Rhodocyclales;family:Rhodocyclaceae;genus:Dechloromonas;species:Dechloromonas aromatica;	1.03427	1.17261	1.08121	1.0302	0	0.9989	0	0.995691	1.14372	1.13744	1.23311	1.20459	0.949773	0.888757	0.883725	0.936502
320137895	amyA	Carbon Cycling	Carbon degradation	Starch	superkingdom:Bacteria;phylum:Firmicutes;class:Negativicutes;order:Selenomonadales;family:Veillonellaceae;genus:Selenomonas;species:Selenomonas artemidis;	1.04917	1.23847	1.13542	1.14992	1.08664	1.05095	1.08744	1.03224	1.18353	1.18181	1.2254	1.24635	0.955939	0.946769	0.942086	0
56798377	catechol_b	Organic Remediation	Aromatics	Other aromatics	superkingdom:Bacteria;	1.11175	1.20274	1.14945	1.13072	0	1.11602	0	1.00989	1.15969	1.10965	1.24062	0	1.01196	0.970082	0.974884	0.993207
84778733	terc	Metal Homeostasis	Tellurium	Detoxification	superkingdom:Bacteria;phylum:Proteobacteria;class:Gammaproteobacteria;order:Enterobacteriales;family:Enterobacteriaceae;genus:Sodalis;species:Sodalis glossinidius;	1.13052	1.28798	1.22176	1.1956	0	1.13826	1.10805	1.1062	1.19563	1.2001	1.29549	0	1.05313	1.05347	1.05203	1.11208
40253093	dsrB	Sulfur	sulfite reduction	NA	superkingdom:Bacteria;	1.15783	1.32485	1.1919	1.26098	0	1.17306	0	1.16972	1.1698	1.25337	1.34122	0	1.06431	1.08672	1.10451	1.11624
139002613	nifh	Nitrogen	Nitrogen fixation	NA	superkingdom:Bacteria;	1.07277	1.16514	1.12004	1.04322	0	1.02917	0	0.988413	1.16557	1.16018	0	0	1.00289	0.9203	0.908605	0.954846
33391457	nosz	Nitrogen	Denitrification	NA	superkingdom:Bacteria;	1.03822	1.27679	1.15791	1.07439	1.12863	1.10344	1.16992	1.09165	1.23598	1.26463	1.25323	1.31169	0	0.917353	0.846262	0
67538016	pcpe	Organic Remediation	Herbicides related compound	NA	superkingdom:Eukaryota;kingdom:Fungi;phylum:Ascomycota;class:Eurotiomycetes;order:Eurotiales;family:Trichocomaceae;genus:Emericella;species:Emericella nidulans;	1.12287	1.25837	1.17494	1.13967	0	1.14584	0	1.07543	1.16422	1.16436	1.21861	1.22655	1.08092	0.993861	1.00393	1.03797
321162183	terc	Metal Homeostasis	Tellurium	Detoxification	superkingdom:Bacteria;phylum:Acidobacteria;class:Acidobacteriia;order:Acidobacteriales;family:Acidobacteriaceae;genus:Granulicella;species:Granulicella tundricola;	1.04389	1.22698	1.10342	1.07635	0	1.07603	1.11456	1.02769	0	0	0	0	0.998013	0.92213	0.915099	0.962617
372486675	phenol_oxidase	Carbon Cycling	Carbon degradation	Lignin	superkingdom:Eukaryota;kingdom:Fungi;phylum:Ascomycota;class:Sordariomycetes;order:Xylariales;family:Xylariaceae;genus:Daldinia;	1.00646	1.18912	1.11807	0.979351	0	1.05631	1.11499	1.0035	0	0	0	0	0	0.81485	0.839869	0.967988
329894440	xylanase	Carbon Cycling	Carbon degradation	Hemicellulose	superkingdom:Bacteria;phylum:Proteobacteria;class:Gammaproteobacteria;	1.02503	0	0	1.00889	0	0	0	0	0	0	0	0	0.924176	0.856171	0	0
257710269	bphd	Organic Remediation	Aromatics	Polycyclic aromatics	superkingdom:Bacteria;phylum:Proteobacteria;class:Betaproteobacteria;order:Rhodocyclales;family:Rhodocyclaceae;genus:Dechloromonas;species:Dechloromonas aromatica;	1.09338	1.17946	1.14517	1.09926	0	1.05166	0	0.996061	1.15907	1.1727	0	0	0.96963	0.978456	0.930045	1.00061
303276651	mg_chelatase	Secondary metabolism	Pigments	Chlorophyll	superkingdom:Eukaryota;kingdom:Viridiplantae;phylum:Chlorophyta;class:Mamiellophyceae;order:Mamiellales;genus:Micromonas;species:Micromonas pusilla;	1.20562	1.46292	1.35078	1.27986	1.33968	1.29647	1.34399	0	1.38034	1.39637	1.45141	1.45943	1.1947	0	1.10766	1.19444
310795353	glucoamylase	Carbon Cycling	Carbon degradation	Starch	superkingdom:Eukaryota;kingdom:Fungi;phylum:Ascomycota;class:Sordariomycetes;order:Glomerellales;family:Glomerellaceae;genus:Glomerella;species:Glomerella graminicola;	1.07145	1.2028	1.12894	1.07071	0	1.03741	0	0.986603	0	0	0	0	0	0.931266	0.947186	0.990888
304309770	PRI	Carbon Cycling	Carbon fixation	Calvin cycle	superkingdom:Bacteria;phylum:Proteobacteria;class:Gammaproteobacteria;	1.09496	1.16415	1.13253	1.11392	1.06622	0	0	1.05857	0	1.12522	0	1.23231	1.0566	0.939527	0.9567	0.983996
62512281	dsra	Sulfur	sulfite reduction	NA	superkingdom:Bacteria;	1.06105	1.17616	1.08043	0.993479	0	1.03012	0	0.93739	0	0	0	0	0.919905	0.896781	0.840404	0.93645
254465150	dehh109	Organic Remediation	Chlorinated solvents	NA	superkingdom:Bacteria;phylum:Proteobacteria;class:Alphaproteobacteria;order:Rhodobacterales;	1.09644	1.26075	1.14612	1.15643	0	1.08863	0	1.00066	1.16693	1.1647	0	1.26859	0.988297	1.00356	1.00656	1.04205
12744483	Rubisco_Alveolata	Carbon Cycling	Carbon fixation	Calvin cycle	superkingdom:Eukaryota;class:Dinophyceae;order:Gymnodiniales;family:Gymnodiniaceae;genus:Amphidinium;	1.16733	1.34271	1.2896	1.26864	0	1.21237	1.16254	1.21392	1.21908	1.24935	1.29101	1.37634	1.15618	1.09364	1.16741	1.17846
365922069	ppx	Phosphorus	Polyphosphate degradation	NA	superkingdom:Bacteria;phylum:Proteobacteria;class:Gammaproteobacteria;order:Cardiobacteriales;family:Cardiobacteriaceae;genus:Cardiobacterium;species:Cardiobacterium valvarum;	1.09589	1.32991	1.26002	1.24144	0	1.16767	1.20741	1.11281	1.23927	1.23185	1.25831	1.25964	1.12621	1.07133	1.1056	1.13123
157404688	rd	Organic Remediation	Chlorinated solvents	NA	superkingdom:Bacteria;phylum:Chloroflexi;class:Dehalococcoidetes;genus:Dehalococcoides;	1.07208	1.26332	1.15521	1.02411	1.07691	1.10812	1.10748	0	1.18887	1.22271	1.22602	1.29713	0	0.935532	0.839647	0
364505647	hzsa	Nitrogen	Anammox	NA	superkingdom:Bacteria;phylum:Planctomycetes;class:Planctomycetia;order:Candidatus Brocadiales;family:Candidatus Brocadiaceae;genus:Candidatus Brocadia;	0	1.25318	0	1.20579	1.39072	0	1.41657	0	0	0	1.51001	1.51814	0	0	0	0
154149843	tehb	Metal Homeostasis	Tellurium	Detoxification	superkingdom:Archaea;phylum:Euryarchaeota;class:Methanomicrobia;order:Methanomicrobiales;family:Methanoregulaceae;genus:Methanoregula;species:Methanoregula boonei;	1.10377	1.20278	1.13356	1.08947	0	1.04794	0	0.985261	1.13374	1.13218	0	0	0.947036	0.95275	0.966744	1.01335
340529844	xylanase	Carbon Cycling	Carbon degradation	Hemicellulose	superkingdom:Bacteria;phylum:Actinobacteria;class:Actinobacteria;order:Actinomycetales;family:Pseudonocardiaceae;genus:Amycolatopsis;species:Amycolatopsis mediterranei;	1.01312	1.2153	1.13102	1.0444	1.06626	0	1.09389	0.992252	1.1285	1.10982	0	1.23819	0.934056	0.926495	0.892179	0.93899
396086620	arylest	Organic Remediation	Aromatics	Other aromatics	superkingdom:Bacteria;phylum:Proteobacteria;class:Gammaproteobacteria;order:Alteromonadales;family:Alteromonadaceae;genus:Alishewanella;species:Alishewanella aestuarii;	1.02554	1.20827	1.09986	1.16019	0	1.06746	1.09096	1.05212	1.15942	1.11857	0	0	0.989667	0.934646	0.930535	1.00384
384080525	narg	Nitrogen	Denitrification	NA	superkingdom:Bacteria;	1.10554	1.23999	1.13838	1.1274	0	1.04898	0	1.09403	0	0	0	0	0.980682	0.999488	1.00204	1.0331
157804872	aps_apra	Sulfur	adenylylsulfate reductase	NA	superkingdom:Bacteria;phylum:Proteobacteria;class:Betaproteobacteria;order:Hydrogenophilales;family:Hydrogenophilaceae;genus:Thiobacillus;	1.09352	1.15995	1.13345	1.0784	0	1.0175	1.09837	1.05308	1.16018	1.12998	0	1.21836	0.964738	0.921614	0.983842	0.97818
378402048	rubisco	Carbon Cycling	Carbon fixation	Calvin cycle	superkingdom:Bacteria;phylum:Proteobacteria;class:Alphaproteobacteria;order:Rhodospirillales;family:Rhodospirillaceae;genus:Rhodospirillum;species:Rhodospirillum photometricum;	1.06392	1.21129	1.12592	1.08789	0	1.03188	1.07145	1.01236	1.15968	1.12379	0	0	1.00403	0.933804	0.964183	1.00155
109454940	soxY	Sulfur	Sulfur Oxidation	NA	superkingdom:Bacteria;phylum:Proteobacteria;class:Alphaproteobacteria;order:Rhodobacterales;family:Rhodobacteraceae;genus:Roseobacter;species:Roseobacter denitrificans;	1.16526	1.19873	1.09435	1.08824	0	1.07477	1.10461	0.978496	1.17946	1.11938	0	0	1.00558	0.94034	0.964348	1.02402
118590152	ppx	Phosphorus	Polyphosphate degradation	NA	superkingdom:Bacteria;phylum:Proteobacteria;class:Alphaproteobacteria;order:Rhodobacterales;family:Rhodobacteraceae;genus:Labrenzia;species:Labrenzia aggregata;	1.04531	1.28683	1.18328	1.03901	1.10219	1.12161	1.16794	1.03823	1.17543	1.23683	0	1.30368	0.928644	0.875196	0.915417	0
329568147	xylanase	Carbon Cycling	Carbon degradation	Hemicellulose	superkingdom:Bacteria;phylum:Bacteroidetes;class:Bacteroidia;order:Bacteroidales;family:Prevotellaceae;genus:Paraprevotella;species:Paraprevotella xylaniphila;	0.953929	1.23391	1.19407	1.04117	0	1.08479	1.09456	1.11588	1.22183	1.10035	1.29108	0	1.07018	0.895899	0.947693	0.922235
354585341	hyaluronidase	Carbon Cycling	Carbon degradation	hyaluronic acid	superkingdom:Bacteria;phylum:Firmicutes;class:Bacilli;order:Bacillales;family:Paenibacillaceae;genus:Paenibacillus;species:Paenibacillus lactis;	1.06197	1.20655	1.14939	1.10783	0	1.03883	0	1.04432	0	1.23678	1.30855	1.23705	0.95819	0.966812	0.975311	0.998138
383650756	catechol	Organic Remediation	Aromatics	Other aromatics	superkingdom:Bacteria;phylum:Actinobacteria;class:Actinobacteria;order:Actinomycetales;family:Streptomycetaceae;genus:Streptomyces;species:Streptomyces chartreusis;	1.04597	1.25871	1.16562	1.05556	1.09533	1.1163	1.15231	1.07237	1.1524	1.21959	1.23782	1.3154	0	0.911786	0.855997	0
225680451	amyA	Carbon Cycling	Carbon degradation	Starch	superkingdom:Eukaryota;kingdom:Fungi;phylum:Ascomycota;class:Eurotiomycetes;order:Onygenales;genus:Paracoccidioides;species:Paracoccidioides brasiliensis;	1.02399	1.18988	1.13547	1.10995	0	1.00281	0	1.00267	0	0	0	0	0	0.951289	0.946011	0.996187
227205709	chnd	Organic Remediation	Other Hydrocarbons	NA	superkingdom:Bacteria;phylum:Actinobacteria;class:Actinobacteria;order:Actinomycetales;family:Nocardiaceae;genus:Rhodococcus;	1.12269	1.26098	1.19416	1.18241	0	1.10857	1.0708	1.12298	1.14854	1.20836	1.30346	0	0.986404	1.04094	1.02451	1.09862
291245558	aps_apra	Sulfur	adenylylsulfate reductase	NA	superkingdom:Bacteria;	1.13275	1.24613	1.22205	1.15953	0	1.12727	1.08651	1.11452	1.19796	1.16484	1.26835	1.26873	0.990479	1.02273	1.0484	1.07486
71159022	mmox	Carbon Cycling	Methane	Methane oxidation	superkingdom:Bacteria;phylum:Actinobacteria;class:Actinobacteria;order:Actinomycetales;family:Nocardioidaceae;genus:Nocardioides;	1.02675	1.22204	1.07807	1.02528	0	1.04186	1.09984	0.976136	1.2069	1.10888	1.21877	1.22874	0.975099	0.896774	0.877417	0.946942
383781559	amyA	Carbon Cycling	Carbon degradation	Starch	superkingdom:Bacteria;phylum:Actinobacteria;class:Actinobacteria;order:Actinomycetales;family:Micromonosporaceae;genus:Actinoplanes;species:Actinoplanes missouriensis;	0.991836	1.18124	1.11866	0.979059	0	1.0209	1.11416	0.968084	0	0	0	0	0	0.870826	0.857738	0.912116
46110921	cutinase	Carbon Cycling	Carbon degradation	Cutin	superkingdom:Eukaryota;kingdom:Fungi;phylum:Ascomycota;class:Sordariomycetes;order:Hypocreales;family:Nectriaceae;genus:Gibberella;species:Gibberella zeae;	1.09751	1.30461	1.23252	1.19519	0	1.13767	0	1.08455	1.16762	1.15918	1.24712	1.29015	1.05634	1.03784	1.07848	1.10653
407235836	pcpe	Organic Remediation	Herbicides related compound	NA	superkingdom:Bacteria;phylum:Proteobacteria;class:Betaproteobacteria;order:Burkholderiales;family:Burkholderiaceae;genus:Burkholderia;species:Burkholderia phenoliruptrix;	1.03767	1.1748	1.0984	1.04925	1.08758	0	0	0.933444	0	0	0	0	0.928933	0.885678	0.874818	0.925359
116634755	narg	Nitrogen	Denitrification	NA	superkingdom:Bacteria;	1.02712	1.20386	1.10237	0.997843	0	1.06089	1.07701	0.965321	0	0	0	0	0.929602	0.872526	0.883429	0.920878
89336804	arra	Metal Homeostasis	Arsenic	Detoxification	superkingdom:Bacteria;phylum:Firmicutes;class:Clostridia;order:Clostridiales;family:Peptococcaceae;genus:Desulfitobacterium;species:Desulfitobacterium hafniense;	1.011	1.22332	1.13222	1.05021	1.07513	1.03627	1.09939	1.02485	0	0	0	0	0.95458	0.86833	0.865663	0
357417502	xylg	Organic Remediation	Aromatics	Aromatic carboxylic acid	superkingdom:Bacteria;phylum:Proteobacteria;class:Gammaproteobacteria;order:Xanthomonadales;family:Xanthomonadaceae;genus:Pseudoxanthomonas;species:Pseudoxanthomonas spadix;	1.05239	1.20034	1.12967	1.08856	0	1.01174	0	1.01947	0	0	0	0	1.00575	0.938462	0.957801	1.00527
385888895	dsra	Sulfur	sulfite reduction	NA	superkingdom:Bacteria;phylum:Firmicutes;class:Clostridia;order:Clostridiales;family:Peptococcaceae;genus:Desulfotomaculum;	1.0384	1.24098	1.14567	1.11019	1.10198	0	0	1.01559	0	1.11111	1.22015	0	0.947916	0.942476	0.952933	0.996473
403203262	pcag	Organic Remediation	Aromatics	Other aromatics	superkingdom:Bacteria;phylum:Actinobacteria;class:Actinobacteria;order:Actinomycetales;family:Gordoniaceae;genus:Gordonia;species:Gordonia rhizosphera;	1.14425	1.22745	1.14483	1.03654	0	1.08628	1.11978	0.970791	1.17741	1.13922	0	0	0.932795	0.93083	1.06358	0.935515
157382822	napa	Nitrogen	Dissimilatory N reduction	NA	superkingdom:Bacteria;	1.02385	1.1903	1.09592	1.05673	0	1.03	0	0.980976	0	0	0	0	0.945825	0.933061	0.885382	0.935862
339325918	linc	Organic Remediation	Pesticides related compound	NA	superkingdom:Bacteria;phylum:Proteobacteria;class:Betaproteobacteria;order:Burkholderiales;family:Burkholderiaceae;genus:Cupriavidus;species:Cupriavidus necator;	0.945595	0	1.09249	0	0	0	0	0	0	0	0	0	0.998176	0	0.873612	0
164455210	chitinase	Carbon Cycling	Carbon degradation	Chitin	superkingdom:Bacteria;	1.04818	1.18251	1.09125	1.08172	0	1.04249	0	0.941473	1.14198	1.14431	0	0	0.925414	0.90992	0.897389	0.980998
424781675	nosz	Nitrogen	Denitrification	NA	superkingdom:Bacteria;phylum:Proteobacteria;class:Epsilonproteobacteria;order:Campylobacterales;family:Campylobacteraceae;genus:Campylobacter;species:Campylobacter showae;	1.06575	1.17987	1.09099	1.05833	1.09341	0	1.06226	0.983042	0	0	0	0	0.958599	0.883008	0.918314	0.925806
139478467	mer	Metal Homeostasis	Mercury	Detoxification	superkingdom:Bacteria;	1.08932	1.19733	1.11522	1.14805	1.08192	0	0	1.08638	1.21771	1.10108	0	1.26243	1.05077	0.979607	0.942807	1.01057
353201393	rgl	Carbon Cycling	Carbon degradation	Pectin	superkingdom:Bacteria;phylum:Firmicutes;class:Bacilli;order:Bacillales;family:Paenibacillaceae;genus:Paenibacillus;species:Paenibacillus lactis;	1.0658	0	1.10744	0	0	1.04588	1.07361	0	0	1.09677	0	1.2257	0	0	0	0
32397416	ccmL	Carbon Cycling	Carbon fixation	Bacterial Microcompartments	superkingdom:Bacteria;phylum:Planctomycetes;class:Planctomycetia;order:Planctomycetales;family:Planctomycetaceae;genus:Rhodopirellula;species:Rhodopirellula baltica;	1.04818	1.1854	1.14203	1.11207	0	1.01301	0	0.995934	0	0	0	0	1.03302	0.95035	0.968935	1.00662
78093540	narg	Nitrogen	Denitrification	NA	superkingdom:Bacteria;	1.13609	1.31887	1.11189	1.181	0	1.12441	1.06976	1.11031	1.14952	1.19412	1.2713	0	0.957825	1.04061	1.03133	1.06799
338168464	endoglucanase	Carbon Cycling	Carbon degradation	Cellulose	superkingdom:Bacteria;phylum:Proteobacteria;class:Betaproteobacteria;order:Burkholderiales;family:Burkholderiaceae;genus:Cupriavidus;species:Cupriavidus necator;	1.1208	1.26402	1.21988	1.19568	0	1.13451	0	1.05932	1.19878	1.19056	1.25464	1.29832	1.01121	1.05014	1.05471	1.09089
170745419	APS_AprB	Sulfur	adenylylsulfate reductase	NA	superkingdom:Bacteria;phylum:Proteobacteria;class:Alphaproteobacteria;order:Rhizobiales;family:Methylobacteriaceae;genus:Methylobacterium;species:Methylobacterium radiotolerans;	1.07558	1.21699	1.13112	1.06307	0	1.06162	1.07098	1.07794	1.20123	1.16349	1.25199	1.23256	1.01818	0.931772	0.955648	0.989637
376372648	dsrB	Sulfur	sulfite reduction	NA	superkingdom:Bacteria;	0.996011	1.18724	1.08985	1.00985	0	1.03459	0	0.966593	0	0	0	0	0	0.859748	0.873641	0.916617
199653476	nirk	Nitrogen	Denitrification	NA	superkingdom:Bacteria;	1.07524	1.23441	1.14755	1.16063	0	1.07055	0	1.0458	0	1.19322	1.21072	0	1.00721	0.99648	0.990998	1.04578
398858993	dehh109	Organic Remediation	Chlorinated solvents	NA	superkingdom:Bacteria;phylum:Proteobacteria;class:Gammaproteobacteria;order:Pseudomonadales;family:Pseudomonadaceae;genus:Pseudomonas;	1.02423	1.21721	1.12079	1.12382	0	1.01754	1.0723	1.02987	0	0	0	0	1.00161	0.96829	0.966708	0.987102
357940179	mdlb	Organic Remediation	Aromatics	Aromatic carboxylic acid	superkingdom:Bacteria;phylum:Proteobacteria;class:Betaproteobacteria;order:Burkholderiales;family:Burkholderiaceae;genus:Burkholderia;	1.04455	1.23627	1.13887	1.15077	1.10015	0	0	1.05283	0	0	0	0	1.07322	0.967085	0.979656	1.00056
226726373	soxY	Sulfur	Sulfur Oxidation	NA	superkingdom:Bacteria;	1.06448	1.18747	1.12767	1.08328	0	1.04081	0	0.980634	0	0	0	0	0	0.957743	0.925324	0.989837
313140002	terc	Metal Homeostasis	Tellurium	Detoxification	superkingdom:Bacteria;phylum:Actinobacteria;class:Actinobacteria;order:Bifidobacteriales;family:Bifidobacteriaceae;genus:Bifidobacterium;species:Bifidobacterium bifidum;	0.984234	1.24454	1.16124	1.02807	0	1.10057	1.07156	1.0977	1.25675	0	1.31464	0	1.01278	0.927808	0.884184	0.945487
302406462	pec_Cdeg	Carbon Cycling	Carbon degradation	Pectin	superkingdom:Eukaryota;kingdom:Fungi;phylum:Ascomycota;class:Sordariomycetes;order:Glomerellales;family:Plectosphaerellaceae;genus:Verticillium;species:Verticillium alfalfae;	1.1034	1.24037	1.16172	1.10567	0	1.09126	0	1.04861	1.19681	1.20651	1.45653	1.25007	1.04818	0.95417	1.00423	1.05003
306527544	arsc	Metal Homeostasis	Arsenic	Detoxification	superkingdom:Bacteria;phylum:Proteobacteria;class:Gammaproteobacteria;order:Enterobacteriales;family:Enterobacteriaceae;genus:Dickeya;species:Dickeya dadantii;	1.05188	1.16102	1.10095	1.10547	0	1.00807	0	1.01784	0	0	0	0	1.04758	0.952935	0.917839	0.981376
187477747	tktA	Carbon Cycling	Carbon fixation	Calvin cycle	superkingdom:Bacteria;phylum:Proteobacteria;class:Betaproteobacteria;order:Burkholderiales;family:Alcaligenaceae;genus:Bordetella;species:Bordetella avium;	1.08278	1.31937	1.23905	1.22021	0	1.12929	0	1.15224	0	0	0	0	1.09721	1.07596	1.081	1.12688
380837268	mannanase	Carbon Cycling	Carbon degradation	Hemicellulose	superkingdom:Bacteria;phylum:Proteobacteria;class:Alphaproteobacteria;order:Sphingomonadales;family:Sphingomonadaceae;genus:Sphingomonas;	1.10034	1.2053	1.11802	1.0776	0	1.03935	0	1.06519	1.20296	1.16475	1.24426	1.21192	1.05065	0.965398	0.967246	0.990954
262085241	amyA	Carbon Cycling	Carbon degradation	Starch	superkingdom:Bacteria;phylum:Actinobacteria;class:Actinobacteria;order:Actinomycetales;family:Gordoniaceae;genus:Gordonia;species:Gordonia bronchialis;	1.09504	1.25425	1.12994	1.17268	0	1.10022	1.06069	1.11875	1.14648	1.17368	0	0	0.962958	1.00726	0.999821	1.04418
320593888	chnd	Organic Remediation	Other Hydrocarbons	NA	superkingdom:Eukaryota;kingdom:Fungi;phylum:Ascomycota;class:Sordariomycetes;order:Ophiostomatales;family:Ophiostomataceae;genus:Grosmannia;species:Grosmannia clavigera;	1.06333	1.32173	1.2453	1.22694	0	1.13157	0	1.13766	0	0	0	0	1.08777	1.07889	1.07478	1.12347
289529770	mdlc	Organic Remediation	Aromatics	Aromatic carboxylic acid	superkingdom:Archaea;phylum:Euryarchaeota;class:Halobacteria;order:Halobacteriales;family:Halobacteriaceae;genus:Natrialba;species:Natrialba magadii;	1.02063	1.22624	1.13469	1.05737	1.08032	1.03825	1.07001	1.00399	0	0	0	0	0.931308	0.903297	0.863882	0
1754623	xamo	Organic Remediation	Other Hydrocarbons	NA	superkingdom:Bacteria;phylum:Proteobacteria;class:Gammaproteobacteria;order:Pseudomonadales;family:Pseudomonadaceae;genus:Pseudomonas;	1.11761	1.24455	1.1818	1.18533	0	1.12563	0	1.06348	1.1693	1.18506	1.26694	1.26706	1.02881	1.03455	1.02323	1.0657
84780382	ccmL	Carbon Cycling	Carbon fixation	Bacterial Microcompartments	superkingdom:Bacteria;phylum:Proteobacteria;class:Gammaproteobacteria;order:Enterobacteriales;family:Enterobacteriaceae;genus:Sodalis;species:Sodalis glossinidius;	1.04749	1.2074	1.12732	1.13964	0	1.08674	1.12011	1.01574	1.16853	0	0	1.24196	0.993352	0.940623	0.954945	1.00832
344338173	soxY	Sulfur	Sulfur Oxidation	NA	superkingdom:Bacteria;phylum:Proteobacteria;class:Gammaproteobacteria;order:Chromatiales;family:Chromatiaceae;genus:Thiocapsa;species:Thiocapsa marina;	1.06197	1.24671	1.13433	1.02365	1.08807	1.05223	1.09579	0.929602	0	1.16269	1.21716	1.21353	0.938413	0.883859	0.897649	0
167583695	arsc	Metal Homeostasis	Arsenic	Detoxification	superkingdom:Bacteria;phylum:Proteobacteria;class:Betaproteobacteria;order:Burkholderiales;family:Burkholderiaceae;genus:Burkholderia;species:Burkholderia ubonensis;	1.05882	1.22616	1.11514	1.04989	0	1.03994	1.07214	1.01351	0	0	0	0	0.922692	0.913848	0.94255	1.00495
18313376	vdh	Carbon Cycling	Carbon degradation	Vanillin/Lignin	superkingdom:Archaea;phylum:Crenarchaeota;class:Thermoprotei;order:Thermoproteales;family:Thermoproteaceae;genus:Pyrobaculum;species:Pyrobaculum aerophilum;	1.06603	1.18236	1.12216	1.10562	0	1.01588	0	0.987919	0	0	0	0	0.979656	0.952448	0.983783	0.982032
296426343	phenol_oxidase	Carbon Cycling	Carbon degradation	Lignin	superkingdom:Bacteria;	1.02415	0	0	0.970934	0	0	0	0	0	0	0	0	0.940236	0	0.83295	0
340524861	chitinase	Carbon Cycling	Carbon degradation	Chitin	superkingdom:Bacteria;phylum:Actinobacteria;class:Actinobacteria;order:Actinomycetales;family:Pseudonocardiaceae;genus:Amycolatopsis;species:Amycolatopsis mediterranei;	1.11123	1.20839	1.1629	1.1485	0	1.0544	0	1.08994	1.15801	1.13295	0	0	0.977245	1.01352	1.02143	1.03957
346644299	narg	Nitrogen	Denitrification	NA	superkingdom:Bacteria;	1.06968	1.20275	1.08478	1.07102	0	1.03657	0	0.987561	0	0	0	0	0.950764	0.946514	0.923102	0.969328
133740357	arsc	Metal Homeostasis	Arsenic	Detoxification	superkingdom:Bacteria;phylum:Proteobacteria;class:Betaproteobacteria;order:Burkholderiales;family:Oxalobacteraceae;genus:Herminiimonas;	1.07255	1.25965	1.13502	1.14781	0	1.06762	0	1.02191	1.15862	0	0	1.24111	1.04915	0.98929	1.02179	1.03102
226346776	nosz	Nitrogen	Denitrification	NA	superkingdom:Bacteria;	0.99289	0	0	1.01971	0	0	0	0	0	0	0	0	0.950501	0.857026	0	0
156857707	aps_apra	Sulfur	adenylylsulfate reductase	NA	superkingdom:Bacteria;	1.00713	1.27077	1.16031	1.01507	0	1.11092	1.15238	1.12827	1.22902	0	1.27419	0	1.06099	0.920548	0.912434	0.964158
162707982	catechol	Organic Remediation	Aromatics	Other aromatics	superkingdom:Bacteria;	1.09661	1.2316	1.16096	1.13755	0	1.07382	0	1.02069	0	0	0	0	0.999134	0.999843	1.01778	1.03381
338839223	tktA	Carbon Cycling	Carbon fixation	Calvin cycle	superkingdom:Bacteria;phylum:Proteobacteria;class:Gammaproteobacteria;order:Pseudomonadales;family:Pseudomonadaceae;genus:Pseudomonas;species:Pseudomonas putida;	1.00763	1.20062	1.10845	1.12761	0	1.0334	0	1.00024	1.13868	1.11153	0	0	0.949102	0.949145	0.937202	0.977648
108463501	nbac	Organic Remediation	Aromatics	Nitoaromatics	superkingdom:Bacteria;phylum:Proteobacteria;class:Deltaproteobacteria;order:Myxococcales;family:Myxococcaceae;genus:Myxococcus;species:Myxococcus xanthus;	1.10266	1.26032	1.16354	1.17782	0	1.121	1.14742	1.0453	1.21673	1.17602	1.22948	1.29985	1.05901	1.01056	1.00567	1.08541
9656718	arsc	Metal Homeostasis	Arsenic	Detoxification	superkingdom:Bacteria;phylum:Proteobacteria;class:Gammaproteobacteria;order:Vibrionales;family:Vibrionaceae;genus:Vibrio;species:Vibrio cholerae;	0.981019	1.18437	0	0	1.05056	0	0	0.953681	0	0	0	0	0	0	0	0
194308613	mdh	Carbon Cycling	Carbon fixation	Reductive tricarboxylic acid cycle	superkingdom:Bacteria;phylum:Chlorobi;class:Chlorobia;order:Chlorobiales;family:Chlorobiaceae;genus:Pelodictyon;species:Pelodictyon phaeoclathratiforme;	1.11983	1.24663	1.18655	1.20549	0	1.10782	0	1.06338	1.15702	1.14766	1.26953	1.28244	1.05146	1.03851	1.05899	1.08741
332531262	terc	Metal Homeostasis	Tellurium	Detoxification	superkingdom:Bacteria;phylum:Proteobacteria;class:Betaproteobacteria;order:Burkholderiales;family:Comamonadaceae;genus:Hylemonella;species:Hylemonella gracilis;	1.08046	1.26149	1.18057	1.15684	0	1.08821	0	1.09146	0	0	0	0	0.969233	1.02606	1.01889	1.06084
144897389	nirs	Nitrogen	Denitrification	NA	superkingdom:Bacteria;phylum:Proteobacteria;class:Alphaproteobacteria;order:Rhodospirillales;family:Rhodospirillaceae;genus:Magnetospirillum;species:Magnetospirillum gryphiswaldense;	1.00632	1.23141	1.12507	1.03626	1.05178	1.05463	0	0.997232	0	0	0	0	0.973276	0.841099	0.896152	0
383777090	bphc	Organic Remediation	Aromatics	Polycyclic aromatics	superkingdom:Bacteria;phylum:Actinobacteria;class:Actinobacteria;order:Actinomycetales;family:Micromonosporaceae;genus:Actinoplanes;species:Actinoplanes missouriensis;	1.11192	1.25681	1.16762	1.17326	0	1.11644	0	1.08603	1.15926	1.14664	0	0	1.09671	1.01983	1.03119	1.06443
118002510	nagg	Organic Remediation	Aromatics	Aromatic carboxylic acid	superkingdom:Bacteria;phylum:Proteobacteria;class:Betaproteobacteria;order:Burkholderiales;family:Comamonadaceae;genus:Comamonas;species:Comamonas testosteroni;	1.03618	0	0	0.975367	0	0	0	0	0	0	0	0	0.9318	0.85966	0	0
27378197	arsc	Metal Homeostasis	Arsenic	Detoxification	superkingdom:Bacteria;phylum:Proteobacteria;class:Alphaproteobacteria;order:Rhizobiales;family:Bradyrhizobiaceae;genus:Bradyrhizobium;species:Bradyrhizobium japonicum;	1.08898	1.28877	1.22538	1.20385	0	1.14558	0	1.16508	0	0	0	0	1.21324	1.05808	1.05121	1.09912
329964270	acetylglucosaminidase	Carbon Cycling	Carbon degradation	Chitin	superkingdom:Bacteria;phylum:Bacteroidetes;class:Bacteroidia;order:Bacteroidales;family:Bacteroidaceae;genus:Bacteroides;species:Bacteroides fluxus;	1.04983	1.22744	1.14947	1.05024	1.08408	1.08548	1.11921	1.00669	1.13701	1.13666	0	0	0.942887	0.875083	0.89697	0
307613546	amyA	Carbon Cycling	Carbon degradation	Starch	superkingdom:Bacteria;phylum:Actinobacteria;class:Actinobacteria;order:Actinomycetales;family:Actinomycetaceae;genus:Mobiluncus;species:Mobiluncus mulieris;	1.05252	1.22525	1.10534	1.07678	0	1.07218	1.11209	1.02355	0	0	0	0	0.993042	0.902154	0.957497	0.989502
197625046	alkh	Organic Remediation	Other Hydrocarbons	NA	superkingdom:Bacteria;phylum:Cyanobacteria;order:Chroococcales;genus:Cyanobium;	1.08587	1.22439	1.13402	1.09348	1.07468	0	0	0.976601	1.16822	1.18758	1.2131	1.23911	1.02304	0.964783	0.966823	1.01241
115525078	SoxC	Sulfur	Sulfur Oxidation	NA	superkingdom:Bacteria;phylum:Proteobacteria;class:Alphaproteobacteria;order:Rhizobiales;family:Bradyrhizobiaceae;genus:Rhodopseudomonas;species:Rhodopseudomonas palustris;	1.05065	1.17485	1.09344	1.09836	0	1.00375	0	1.04526	0	0	0	0	1.0153	0.951687	0.941029	0.972303
237858233	GAPDH_Parabasalia	Other	Phylogenetic	NA	superkingdom:Eukaryota;order:Cristamonadida;family:Lophomonadidae;genus:Joenina;	1.01353	1.19611	1.08675	1.07733	0	1.01944	0	1.01849	0	0	0	0	1.00457	0.916388	0.903992	0.974507
73763028	nirk	Nitrogen	Denitrification	NA	superkingdom:Bacteria;	1.04207	1.21589	1.13211	1.11676	0	1.01838	0	0.950963	1.15936	0	1.25595	0	1.01256	0.970984	0.963564	1.0281
299752630	exoglucanase	Carbon Cycling	Carbon degradation	Cellulose	superkingdom:Eukaryota;kingdom:Fungi;phylum:Basidiomycota;class:Agaricomycetes;order:Agaricales;family:Psathyrellaceae;genus:Coprinopsis;species:Coprinopsis cinerea;	1.0709	1.27978	1.16086	1.11391	0	1.09553	0	0.998	1.15526	1.12787	0	1.27102	1.02331	0.994116	1.01024	1.02966
386403140	hzsa	Nitrogen	Anammox	NA	superkingdom:Bacteria;phylum:Planctomycetes;class:Planctomycetia;order:Planctomycetales;family:Planctomycetaceae;	1.06609	0	1.10258	0	1.05902	0	1.07637	1.07501	0	0	0	0	0	0	0	0
39651084	nitrilase	Organic Remediation	Aromatics	Other aromatics	superkingdom:Bacteria;phylum:Proteobacteria;class:Alphaproteobacteria;order:Rhizobiales;family:Bradyrhizobiaceae;genus:Rhodopseudomonas;species:Rhodopseudomonas palustris;	1.0948	1.24725	1.11931	1.13562	0	1.08161	1.0873	1.07271	1.17484	1.15409	1.24734	1.23641	1.0171	0.984813	0.988004	1.04013
257296800	protease_aspartate_fungi	Carbon Cycling	Carbon degradation	protein	superkingdom:Eukaryota;kingdom:Fungi;phylum:Basidiomycota;class:Ustilaginomycetes;order:Ustilaginales;family:Ustilaginaceae;genus:Ustilago;species:Ustilago maydis;	1.05477	1.17539	1.13897	1.13652	1.10793	0	0	1.05468	1.14335	1.14263	1.2598	0	1.03532	0.946843	0.934284	0.992278
289615519	phospholipase_A2_fungi	Carbon Cycling	Carbon degradation	Phospholipids	superkingdom:Eukaryota;kingdom:Fungi;phylum:Ascomycota;class:Sordariomycetes;order:Sordariales;family:Sordariaceae;genus:Sordaria;	1.0612	1.34884	1.26304	1.03966	1.22364	1.16995	1.22368	1.07238	1.29899	1.15882	1.28606	1.37122	0.946638	0.920161	0.926524	0
254390239	endochitinase	Carbon Cycling	Carbon degradation	Chitin	superkingdom:Bacteria;phylum:Actinobacteria;class:Actinobacteria;order:Actinomycetales;family:Streptomycetaceae;genus:Streptomyces;species:Streptomyces clavuligerus;	1.03284	1.19643	1.14976	1.11883	0	1.02137	0	1.00943	1.15646	1.11686	0	1.22735	1.03844	0.97529	0.991792	0.98365
50121040	pectinase (pectate_lyase)	Carbon Cycling	Carbon degradation	Pectin	superkingdom:Bacteria;phylum:Proteobacteria;class:Gammaproteobacteria;order:Enterobacteriales;family:Enterobacteriaceae;genus:Pectobacterium;species:Pectobacterium atrosepticum;	1.11035	1.28294	1.15929	1.19371	0	1.13722	0	1.13149	0	0	0	0	1.04945	1.03647	1.03997	1.06965
319942244	PRI	Carbon Cycling	Carbon fixation	Calvin cycle	superkingdom:Bacteria;phylum:Proteobacteria;class:Betaproteobacteria;order:Burkholderiales;family:Sutterellaceae;genus:Sutterella;species:Sutterella wadsworthensis;	1.05463	1.22801	1.10798	1.13227	0	1.07386	0	1.02967	1.19314	1.11732	0	0	1.01053	0.950456	0.969334	1.01081
403398675	dehh109	Organic Remediation	Chlorinated solvents	NA	superkingdom:Bacteria;phylum:Proteobacteria;class:Betaproteobacteria;order:Burkholderiales;family:Burkholderiaceae;genus:Burkholderia;	1.05664	1.21303	1.11269	1.13275	0	1.03086	0	0.985653	1.14575	1.1236	0	0	0.974057	0.980366	0.975187	1.00899
332981403	CsoS1_CcmK	Carbon Cycling	Carbon fixation	Bacterial Microcompartments	superkingdom:Bacteria;phylum:Firmicutes;class:Clostridia;order:Thermoanaerobacterales;family:Thermoanaerobacterales Family IV. Incertae Sedis;genus:Mahella;species:Mahella australiensis;	1.04656	1.17408	1.12181	1.07946	1.06704	1.05817	1.10113	0.95795	1.14333	1.18797	0	0	0.960741	0.860902	0.892957	0
294477398	FBPase	Carbon Cycling	Carbon fixation	Calvin cycle	superkingdom:Bacteria;phylum:Proteobacteria;class:Alphaproteobacteria;order:Rhodobacterales;family:Rhodobacteraceae;genus:Rhodobacter;species:Rhodobacter capsulatus;	1.11888	1.28326	1.18052	1.19793	1.16021	0	0	1.15425	1.28342	1.18227	1.31534	1.30356	1.13957	1.05335	1.03702	1.07717
338214854	nitrilase	Organic Remediation	Aromatics	Other aromatics	superkingdom:Bacteria;phylum:Bacteroidetes;class:Cytophagia;order:Cytophagales;family:Cytophagaceae;genus:Runella;species:Runella slithyformis;	0.982917	1.19919	1.08346	1.07487	0	1.01549	1.05256	0.953143	0	0	0	0	1.0045	0.891654	0.916089	0.954504
171686642	phospholipase_C_fungi	Carbon Cycling	Carbon degradation	Phospholipids	superkingdom:Eukaryota;kingdom:Fungi;phylum:Ascomycota;class:Sordariomycetes;order:Sordariales;family:Lasiosphaeriaceae;genus:Podospora;species:Podospora anserina;	1.01207	1.18494	1.09391	1.07741	0	1.07391	0	1.00522	0	1.1163	1.19992	0	0.950707	0.86381	0.920407	0.955124
329889523	alkk	Organic Remediation	Others	NA	superkingdom:Bacteria;phylum:Proteobacteria;class:Alphaproteobacteria;order:Caulobacterales;family:Caulobacteraceae;genus:Brevundimonas;species:Brevundimonas diminuta;	1.02949	1.20486	1.16925	1.04246	1.10855	1.07448	1.07033	0.953913	1.17687	1.1722	1.21226	1.26913	0	0.875728	0.853166	0
332994780	alginase	Carbon Cycling	Carbon degradation	Alginate	superkingdom:Bacteria;phylum:Proteobacteria;class:Gammaproteobacteria;order:Alteromonadales;family:Alteromonadaceae;genus:Alteromonas;	1.14454	1.28602	1.18446	1.22515	0	1.13732	0	1.17107	1.16648	1.20869	1.30948	0	1.06326	1.07028	1.08617	1.11102
383294684	ppx	Phosphorus	Polyphosphate degradation	NA	superkingdom:Bacteria;phylum:Proteobacteria;class:Gammaproteobacteria;order:Enterobacteriales;family:Enterobacteriaceae;genus:Serratia;	1.09415	1.1746	1.14312	1.05583	1.10355	1.07097	1.11322	1.00153	1.2066	1.20019	1.23781	0	0	0.881664	0.883315	0
170741906	nira	Nitrogen	Assimilatory N reduction	NA	superkingdom:Bacteria;phylum:Proteobacteria;class:Alphaproteobacteria;order:Rhizobiales;family:Methylobacteriaceae;genus:Methylobacterium;	1.05115	1.25098	1.14553	1.11759	0	1.05381	0	1.03831	0	0	0	0	0.961355	0.999709	0.989205	1.01875
295104102	amyA	Carbon Cycling	Carbon degradation	Starch	superkingdom:Bacteria;phylum:Firmicutes;class:Clostridia;order:Clostridiales;family:Ruminococcaceae;genus:Faecalibacterium;species:Faecalibacterium prausnitzii;	1.01472	1.18762	1.10694	1.01202	0	1.04681	1.08139	1.00239	0	0	0	0	0	0.901867	0.877875	0.930981
225155565	nosz	Nitrogen	Denitrification	NA	superkingdom:Bacteria;phylum:Verrucomicrobia;class:Opitutae;family:Opitutaceae;genus:Diplosphaera;species:Diplosphaera colitermitum;	1.02276	1.18491	1.12216	1.12403	0	1.0328	0	0.989178	1.16199	1.10529	0	0	0.983733	0.933163	0.96896	0.988384
258576755	cellobiase	Carbon Cycling	Carbon degradation	Cellulose	superkingdom:Eukaryota;kingdom:Fungi;phylum:Ascomycota;class:Eurotiomycetes;order:Onygenales;family:Onygenaceae;genus:Uncinocarpus;species:Uncinocarpus reesii;	1.09026	1.26199	1.17401	1.11601	0	1.13864	1.09936	1.0524	1.22786	1.13597	1.24878	1.26725	1.02838	0.986335	0.991696	1.04249
302683448	exopolygalacturonase_fungi	Carbon Cycling	Carbon degradation	Pectin	superkingdom:Eukaryota;kingdom:Fungi;phylum:Basidiomycota;class:Agaricomycetes;order:Agaricales;family:Schizophyllaceae;genus:Schizophyllum;species:Schizophyllum commune;	0.988379	1.22627	1.10837	1.0192	1.04973	0	0	0.987528	0	0	0	0	0.9998	0.913087	0.892784	0.928587
399109806	one_ring_23diox	Organic Remediation	Aromatics	Other aromatics	superkingdom:Bacteria;phylum:Proteobacteria;class:Gammaproteobacteria;order:Pseudomonadales;family:Pseudomonadaceae;genus:Pseudomonas;species:Pseudomonas pseudoalcaligenes;	1.03659	1.31385	1.19075	1.06952	1.16212	1.1235	1.19495	1.15419	1.28465	1.14175	1.37859	1.20699	1.03043	0	0.868037	0.966559
237808447	CsoS1_CcmK	Carbon Cycling	Carbon fixation	Bacterial Microcompartments	superkingdom:Bacteria;phylum:Proteobacteria;class:Gammaproteobacteria;order:Aeromonadales;family:Aeromonadaceae;genus:Tolumonas;species:Tolumonas auensis;	1.05515	1.19855	1.08976	1.12628	0	1.03067	0	1.03361	0	1.12837	1.26077	0	0	0.959855	0.951224	1.00247
212661539	ara	Carbon Cycling	Carbon degradation	Hemicellulose	superkingdom:Bacteria;phylum:Actinobacteria;class:Actinobacteria;order:Bifidobacteriales;family:Bifidobacteriaceae;genus:Bifidobacterium;species:Bifidobacterium catenulatum;	1.09844	1.20743	1.12895	1.09571	0	1.0748	0	0.982507	1.16167	1.18042	1.24534	1.21283	0.989098	0.975717	0.954389	1.01546
403646205	mdld	Organic Remediation	Aromatics	Other aromatics	superkingdom:Bacteria;phylum:Actinobacteria;class:Actinobacteria;order:Actinomycetales;family:Gordoniaceae;genus:Gordonia;	0.983533	1.20613	1.1588	1.01253	0	1.07541	1.12287	1.09859	0	0	0	0	1.05826	0.873421	0.936988	0.923232
315593297	amie	Organic Remediation	Aromatics	Other aromatics	superkingdom:Bacteria;phylum:Proteobacteria;class:Betaproteobacteria;order:Burkholderiales;family:Comamonadaceae;genus:Variovorax;species:Variovorax paradoxus;	1.07235	1.17238	1.09537	1.05223	0	1.03113	1.08041	0.971182	1.18953	1.11402	0	0	0	0.932635	0.915163	0.969485
390616131	amyA	Carbon Cycling	Carbon degradation	Starch	superkingdom:Bacteria;phylum:Actinobacteria;class:Actinobacteria;order:Actinomycetales;family:Mycobacteriaceae;genus:Mycobacterium;species:Mycobacterium chubuense;	1.01349	1.24368	1.16362	1.02261	1.09123	1.05857	1.09834	0.98071	1.1763	1.0956	0	1.27182	0	0.867702	0.894957	0
315449029	cda	Carbon Cycling	Carbon degradation	Starch	superkingdom:Bacteria;phylum:Firmicutes;class:Clostridia;order:Clostridiales;family:Ruminococcaceae;genus:Ruminococcus;species:Ruminococcus albus;	1.06858	1.21735	1.15857	1.17536	0	1.07558	1.13322	1.0437	1.1713	1.1447	0	1.2279	0.995092	1.00337	1.00854	1.04608
347532656	cda	Carbon Cycling	Carbon degradation	Starch	superkingdom:Bacteria;phylum:Firmicutes;class:Clostridia;order:Clostridiales;family:Lachnospiraceae;genus:Roseburia;species:Roseburia hominis;	1.05855	1.17293	1.086	1.03272	0	1.02528	1.08078	0.958494	1.14997	1.10607	0	1.238	0.954894	0.905642	0.924795	0.941873
125863155	dsra	Sulfur	sulfite reduction	NA	superkingdom:Archaea;phylum:Euryarchaeota;class:Methanomicrobia;order:Methanomicrobiales;family:Methanomicrobiaceae;genus:Methanoculleus;species:Methanoculleus marisnigri;	1.03149	1.20443	1.13093	1.03077	0	1.05756	0	0.988246	0	0	0	0	0.968828	0.922347	0.917048	0.959984
379008279	tktA	Carbon Cycling	Carbon fixation	Calvin cycle	superkingdom:Bacteria;phylum:Firmicutes;class:Clostridia;order:Clostridiales;family:Clostridiales Family XVII. Incertae Sedis;genus:Sulfobacillus;species:Sulfobacillus acidophilus;	1.02691	1.2202	1.13422	1.03614	1.08814	1.05946	1.1135	1.0107	0	1.17401	0	1.21093	0	0.877183	0.857143	0
387936669	norb	Nitrogen	Denitrification	NA	superkingdom:Bacteria;phylum:Proteobacteria;class:Gammaproteobacteria;order:Pseudomonadales;family:Pseudomonadaceae;genus:Cellvibrio;	1.08577	1.24618	1.15452	1.13214	0	1.11832	1.11942	1.04504	1.17386	1.13018	1.20846	1.25251	1.03839	0.978569	0.996035	1.04052
364570977	cda	Carbon Cycling	Carbon degradation	Starch	superkingdom:Bacteria;phylum:Proteobacteria;class:Gammaproteobacteria;order:Enterobacteriales;family:Enterobacteriaceae;genus:Yokenella;species:Yokenella regensburgei;	1.15363	1.27533	1.16046	1.18769	0	1.16338	1.23209	1.15121	1.23086	1.26446	1.29134	1.32351	1.10576	1.0369	1.03971	1.09224
293602938	nitro	Organic Remediation	Others	NA	superkingdom:Bacteria;phylum:Proteobacteria;class:Betaproteobacteria;order:Burkholderiales;family:Alcaligenaceae;genus:Achromobacter;species:Achromobacter piechaudii;	1.09859	1.2221	1.15007	1.18894	0	1.07802	0	1.0469	1.14025	1.2505	1.30271	0	1.09958	1.03926	1.00895	1.05937
386788820	linb	Organic Remediation	Pesticides related compound	NA	superkingdom:Bacteria;phylum:Actinobacteria;class:Actinobacteria;order:Actinomycetales;family:Mycobacteriaceae;genus:Mycobacterium;	1.10795	1.28776	1.16318	1.16196	0	1.13047	0	1.08124	1.21004	1.11933	1.26701	1.25398	1.07739	1.0333	1.03766	1.06071
301119163	rgl	Carbon Cycling	Carbon degradation	Pectin	superkingdom:Eukaryota;order:Peronosporales;genus:Phytophthora;species:Phytophthora infestans;	1.08799	1.24968	1.18169	1.13767	1.14991	1.09465	1.08095	0.974506	1.22123	1.22211	1.27008	1.27083	1.00598	0	0.929971	1.00799
118424311	dsrB	Sulfur	sulfite reduction	NA	superkingdom:Bacteria;	1.00925	1.22159	1.10392	1.03241	0	1.05469	0	1.02158	1.1492	1.15265	0	1.23399	0.956561	0.896972	0.900456	0.968385
225874254	pme	Carbon Cycling	Carbon degradation	Pectin	superkingdom:Bacteria;phylum:Acidobacteria;class:Acidobacteriia;order:Acidobacteriales;family:Acidobacteriaceae;genus:Acidobacterium;species:Acidobacterium capsulatum;	1.02948	1.19023	1.09551	1.06977	0	1.00183	0	0.978372	0	0	0	0	0.975097	0.92573	0.956829	0.959072
344203932	cysJ	Sulfur	Reduction	NA	superkingdom:Bacteria;phylum:Bacteroidetes;class:Flavobacteriia;order:Flavobacteriales;family:Flavobacteriaceae;genus:Muricauda;species:Muricauda ruestringensis;	1.08334	1.23635	1.14535	1.01056	1.11953	1.10809	1.16984	0	1.23096	1.15118	1.3305	1.28091	0.93892	0.851356	0.877888	0
89350403	arsc	Metal Homeostasis	Arsenic	Detoxification	superkingdom:Bacteria;phylum:Proteobacteria;class:Alphaproteobacteria;order:Rhizobiales;family:Xanthobacteraceae;genus:Xanthobacter;species:Xanthobacter autotrophicus;	1.07287	1.21971	1.15705	1.12523	0	1.02804	1.08514	1.09571	1.19698	1.18365	1.25425	1.23772	1.09156	1.00635	1.01523	1.03261
396928528	linc	Organic Remediation	Pesticides related compound	NA	superkingdom:Bacteria;phylum:Actinobacteria;class:Actinobacteria;order:Actinomycetales;family:Nocardiaceae;genus:Rhodococcus;	1.10066	1.23352	1.17791	1.16165	0	1.09595	0	1.10435	1.14622	1.18989	1.29946	0	1.00257	1.01623	1.01438	1.07943
118433913	phn	Organic Remediation	Herbicides related compound	NA	superkingdom:Bacteria;phylum:Proteobacteria;class:Alphaproteobacteria;order:Rhodobacterales;family:Rhodobacteraceae;genus:Labrenzia;species:Labrenzia aggregata;	1.04964	1.17386	1.11932	1.1025	0	1.06035	1.08368	0.982569	1.15507	1.09387	1.20843	0	1.01079	0.952637	0.93685	0.971034
218355120	cueo	Metal Homeostasis	Copper	Detoxification	superkingdom:Bacteria;phylum:Proteobacteria;class:Gammaproteobacteria;order:Enterobacteriales;family:Enterobacteriaceae;genus:Escherichia;	1.09749	1.23312	1.14516	1.11791	0	1.0787	0	1.03466	1.13773	1.12003	0	0	0.9859	0.987764	0.991744	1.04846
344940323	amyA	Carbon Cycling	Carbon degradation	Starch	superkingdom:Bacteria;phylum:Proteobacteria;class:Gammaproteobacteria;order:Methylococcales;family:Methylococcaceae;genus:Methylobacter;species:Methylobacter tundripaludum;	1.0741	1.1915	1.16211	1.12153	0	1.06257	0	1.03474	1.15228	1.1241	0	0	1.02043	0.974265	0.993998	1.0205
303249302	ara	Carbon Cycling	Carbon degradation	Hemicellulose	superkingdom:Bacteria;phylum:Proteobacteria;class:Deltaproteobacteria;order:Desulfovibrionales;family:Desulfovibrionaceae;genus:Desulfovibrio;species:Desulfovibrio fructosovorans;	1.04053	1.20995	1.09937	1.07547	0	1.03849	0	0.992563	0	0	0	0	0.98168	0.946262	0.930516	0.981461
13236824	dsra	Sulfur	sulfite reduction	NA	superkingdom:Bacteria;phylum:Firmicutes;class:Clostridia;order:Clostridiales;family:Peptococcaceae;genus:Desulfotomaculum;	0.967841	1.20258	1.11508	1.0741	0	1.03273	1.06522	1.00258	0	0	0	0	0.97442	0.90098	0.905926	0.97503
300545579	amyA	Carbon Cycling	Carbon degradation	Starch	superkingdom:Bacteria;phylum:Actinobacteria;class:Actinobacteria;order:Actinomycetales;family:Nocardioidaceae;genus:Pimelobacter;	1.06501	1.21809	1.15068	1.04272	1.09244	1.09822	1.12909	0.964341	0	1.1839	1.23983	1.23749	0	0.900828	0.869367	0
345862489	CsoS1_CcmK	Carbon Cycling	Carbon fixation	Bacterial Microcompartments	superkingdom:Bacteria;phylum:Firmicutes;class:Clostridia;order:Clostridiales;family:Peptococcaceae;genus:Desulfosporosinus;	0.985169	1.18038	1.09238	0.984782	0	1.01594	1.10093	0	0	0	0	0	0	0.84792	0.890084	0.915199
30269553	nasa	Nitrogen	Assimilatory N reduction	NA	superkingdom:Bacteria;	1.04358	1.17709	1.11266	1.05449	0	1.04574	0	0.97377	0	0	0	0	1.03008	0.923788	0.898278	0.983159
85372897	mer	Metal Homeostasis	Mercury	Detoxification	superkingdom:Bacteria;phylum:Proteobacteria;class:Alphaproteobacteria;order:Sphingomonadales;family:Erythrobacteraceae;genus:Erythrobacter;species:Erythrobacter litoralis;	1.01473	1.19997	1.08283	1.06522	0	1.0324	1.07574	0.996554	0	0	0	0	0.954401	0.932243	0.897386	0.957686
377807380	tfth	Organic Remediation	Aromatics	Chlorinated aromatics	superkingdom:Bacteria;phylum:Proteobacteria;class:Betaproteobacteria;order:Burkholderiales;family:Burkholderiaceae;genus:Burkholderia;	1.04006	1.19762	1.12917	1.16341	1.08448	0	0	1.04293	0	0	0	0	1.05048	0.971368	0.954783	1.01869
162568541	aoxb	Metal Homeostasis	Arsenic	Detoxification	superkingdom:Bacteria;	1.08915	1.28041	1.15033	1.20678	0	1.09522	1.07229	1.13161	0	0	0	0	1.01161	1.05141	1.04874	1.07993
87082461	mcra	Carbon Cycling	Methane	Methanogenesis	superkingdom:Archaea;phylum:Euryarchaeota;	0.997353	1.18695	1.11053	1.09811	0	1.05364	1.05977	0.977788	0	0	0	0	0	0.919764	0.89191	0.992817
307726390	tktA	Carbon Cycling	Carbon fixation	Calvin cycle	superkingdom:Bacteria;phylum:Proteobacteria;class:Betaproteobacteria;order:Burkholderiales;family:Burkholderiaceae;genus:Burkholderia;	1.08048	1.17619	1.11842	1.0644	0	1.01216	0	0.998846	0	0	0	0	1.03979	0.956529	0.94307	1.00482
375057527	PRI	Carbon Cycling	Carbon fixation	Calvin cycle	superkingdom:Bacteria;phylum:Proteobacteria;class:Alphaproteobacteria;order:Rhizobiales;family:Rhizobiaceae;genus:Rhizobium;	1.05679	1.23319	1.12684	0	0	0	0	0	1.16173	1.16534	0	1.25937	0	0.833073	0.876844	0.928398
312221407	phospholipase_D_fungi	Carbon Cycling	Carbon degradation	Phospholipids	superkingdom:Eukaryota;kingdom:Fungi;phylum:Ascomycota;class:Dothideomycetes;order:Pleosporales;family:Leptosphaeriaceae;genus:Leptosphaeria;	1.1399	1.26387	1.20452	1.13826	1.1512	1.13449	1.11426	1.04772	1.21781	1.23781	1.31897	1.2894	1.04225	0	0.965246	1.05003
357046223	ara	Carbon Cycling	Carbon degradation	Hemicellulose	superkingdom:Bacteria;phylum:Bacteroidetes;class:Bacteroidia;order:Bacteroidales;family:Prevotellaceae;genus:Paraprevotella;species:Paraprevotella clara;	1.02316	1.18206	1.0925	1.01879	0	1.00728	0	0.967603	1.15149	1.10708	0	0	0.947061	0.911225	0.912723	0.93234
117959704	phenol_oxidase	Carbon Cycling	Carbon degradation	Lignin	superkingdom:Eukaryota;kingdom:Fungi;phylum:Basidiomycota;class:Agaricomycetes;order:Polyporales;family:Ganodermataceae;genus:Ganoderma;	1.09408	1.2264	1.10186	1.145	0	1.05449	0	1.08314	0	0	0	0	0	0.98848	0.999538	1.0348
377660335	rubisco	Carbon Cycling	Carbon fixation	Calvin cycle	superkingdom:Bacteria;phylum:Proteobacteria;class:Gammaproteobacteria;order:Chromatiales;family:Chromatiaceae;genus:Thiorhodovibrio;	1.01034	1.19747	1.09051	1.10211	0	1.04586	1.09074	0.978732	0	0	0	0	0.976407	0.945251	0.915401	0.962641
40787186	dsrB	Sulfur	sulfite reduction	NA	superkingdom:Bacteria;phylum:Proteobacteria;class:Deltaproteobacteria;order:Desulfobacterales;family:Desulfobacteraceae;genus:Desulfatibacillum;	1.01165	1.18867	1.09701	1.0681	0	1.04692	0	1.00259	0	1.26319	1.31287	0	0.949731	0.915389	0.915409	0.947882
334888855	GAPDH_Calvin	Carbon Cycling	Carbon fixation	Calvin cycle	superkingdom:Bacteria;phylum:Proteobacteria;class:Gammaproteobacteria;order:Salinisphaerales;family:Salinisphaeraceae;genus:Salinisphaera;species:Salinisphaera shabanensis;	1.06824	1.24237	1.10015	1.13269	0	1.06897	0	1.03303	1.1444	1.13177	0	0	1.01593	0.977594	0.980041	1.02204
225194107	dsrB	Sulfur	sulfite reduction	NA	superkingdom:Bacteria;	1.03108	1.21394	1.19355	1.05585	1.12985	1.07619	1.11768	1.15469	1.18978	1.1766	1.28628	1.24435	0	0.93383	0.847984	0
239626947	CsoS1_CcmK	Carbon Cycling	Carbon fixation	Bacterial Microcompartments	superkingdom:Bacteria;phylum:Firmicutes;class:Clostridia;order:Clostridiales;	1.02126	1.18327	1.1023	1.07163	0	1.03851	1.09344	1.0137	0	0	0	0	1.00748	0.923918	0.916192	0.964532
111026996	cdh	Carbon Cycling	Carbon degradation	Terpenes	superkingdom:Bacteria;phylum:Actinobacteria;class:Actinobacteria;order:Actinomycetales;family:Nocardiaceae;genus:Rhodococcus;species:Rhodococcus jostii;	1.07826	1.22048	1.08062	1.12767	0	1.09319	0	0.997929	0	0	0	0	0.983288	0.970452	0.948354	0.992874
324316161	fthfs	Carbon Cycling	Carbon fixation	Reductive acetyl–CoA pathway	superkingdom:Bacteria;phylum:Deinococcus-Thermus;class:Deinococci;order:Deinococcales;family:Deinococcaceae;genus:Deinococcus;species:Deinococcus proteolyticus;	1.1138	1.28496	1.18287	1.20706	0	1.09956	1.06346	1.12968	0	0	0	0	1.01975	1.06758	1.07103	1.11887
323501686	amyA	Carbon Cycling	Carbon degradation	Starch	superkingdom:Bacteria;phylum:Firmicutes;class:Clostridia;order:Clostridiales;family:Clostridiaceae;genus:Clostridium;species:Clostridium symbiosum;	1.02834	1.2146	1.13022	1.07623	1.09071	1.0662	1.1261	0.998788	1.16362	1.14772	0	1.25165	0.936403	0.89626	0.879736	0
71366857	amyA	Carbon Cycling	Carbon degradation	Starch	superkingdom:Bacteria;phylum:Actinobacteria;class:Actinobacteria;order:Actinomycetales;family:Nocardioidaceae;genus:Nocardioides;	1.07232	1.29926	1.14013	1.19733	0	1.11582	0	1.13162	1.17262	1.20672	1.24559	0	1.0253	1.02171	1.04556	1.07438
146272622	ppx	Phosphorus	Polyphosphate degradation	NA	superkingdom:Bacteria;phylum:Firmicutes;class:Clostridia;order:Clostridiales;family:Peptococcaceae;genus:Pelotomaculum;species:Pelotomaculum thermopropionicum;	0.95975	1.19363	0	0	0	1.06294	0	0.928563	0	1.13927	0	1.21472	0	0	0	0
291067721	terc	Metal Homeostasis	Tellurium	Detoxification	superkingdom:Bacteria;phylum:Proteobacteria;class:Gammaproteobacteria;order:Enterobacteriales;family:Enterobacteriaceae;genus:Citrobacter;species:Citrobacter youngae;	1.08419	1.20926	1.13566	1.07329	0	1.02439	0	1.03481	0	0	0	0	1.03855	0.979875	0.977639	1.01763
870798	GAPDH_Euglenozoa	Other	Phylogenetic	NA	superkingdom:Eukaryota;phylum:Euglenida;order:Euglenales;family:Euglenaceae;genus:Euglena;	1.00465	1.18201	1.07798	1.03265	0	1.02444	1.06718	0.981248	0	0	0	0	1.00234	0.881288	0.885012	0.952783
261879372	ara	Carbon Cycling	Carbon degradation	Hemicellulose	superkingdom:Bacteria;phylum:Bacteroidetes;class:Bacteroidia;order:Bacteroidales;family:Prevotellaceae;genus:Prevotella;species:Prevotella bergensis;	1.05212	1.20493	1.1371	1.1156	0	1.05604	0	0.992927	0	0	0	0	0.99182	0.947493	0.991819	1.014
110635153	xyla	Carbon Cycling	Carbon degradation	Hemicellulose	superkingdom:Bacteria;phylum:Proteobacteria;class:Alphaproteobacteria;order:Rhizobiales;family:Phyllobacteriaceae;genus:Chelativorans;	1.01302	1.18482	1.08136	1.08625	0	1.01158	0	0.965214	0	0	0	0	0.985123	0.923736	0.931758	0.962165
229784711	amyA	Carbon Cycling	Carbon degradation	Starch	superkingdom:Bacteria;phylum:Actinobacteria;class:Actinobacteria;order:Bifidobacteriales;family:Bifidobacteriaceae;genus:Bifidobacterium;species:Bifidobacterium angulatum;	1.07456	1.23725	1.18567	1.17323	0	1.09349	1.10299	1.07279	1.16248	1.18013	1.22188	0	1.06975	1.01349	1.03142	1.07268
112463593	nirk	Nitrogen	Denitrification	NA	superkingdom:Bacteria;	0.940682	1.19997	0	0	0	1.04857	0	0.954819	0	0	0	0	0	0	0	0
365337848	aln	Organic Remediation	Others	NA	superkingdom:Bacteria;phylum:Proteobacteria;class:Alphaproteobacteria;order:Rhizobiales;family:Bradyrhizobiaceae;genus:Bradyrhizobium;	1.08943	1.23644	1.1345	1.05536	1.12315	1.1038	1.12607	0.992881	1.19835	1.24079	1.27726	1.28875	0	0.911526	0.879141	0
170657632	fcba	Organic Remediation	Aromatics	Chlorinated aromatics	superkingdom:Bacteria;phylum:Proteobacteria;class:Alphaproteobacteria;order:Rhizobiales;family:Methylobacteriaceae;genus:Methylobacterium;species:Methylobacterium radiotolerans;	1.03972	1.22475	1.09755	1.09617	0	1.02345	0	1.0203	0	0	0	0	0	0.97885	0.953889	0.989641
167346695	acetylglucosaminidase	Carbon Cycling	Carbon degradation	Chitin	superkingdom:Bacteria;phylum:Proteobacteria;class:Alphaproteobacteria;order:Caulobacterales;family:Caulobacteraceae;genus:Caulobacter;	1.04867	1.17923	1.11208	1.14396	0	1.05485	0	1.04305	0	0	0	0	0	0.97848	0.949498	0.995561
220708117	xylg	Organic Remediation	Aromatics	Aromatic carboxylic acid	superkingdom:Bacteria;phylum:Firmicutes;class:Bacilli;order:Bacillales;family:Bacillaceae;genus:Geobacillus;	1.10659	1.2067	1.10653	1.11575	0	1.10176	0	1.00584	1.21755	1.15075	0	0	1.01229	0.976359	0.951149	1.01379
326656851	amyA	Carbon Cycling	Carbon degradation	Starch	superkingdom:Bacteria;phylum:Actinobacteria;class:Actinobacteria;order:Actinomycetales;family:Streptomycetaceae;genus:Streptomyces;species:Streptomyces griseus;	1.0733	1.2209	1.14843	1.1573	0	1.0761	0	1.07654	0	0	0	0	0.964823	0.998466	0.993746	1.05527
46308012	dsra	Sulfur	sulfite reduction	NA	superkingdom:Bacteria;	1.08206	1.26267	1.17296	1.1683	0	1.12157	1.09815	1.06769	1.20758	1.21014	1.3046	0	0.987934	1.03013	0.996975	1.0826
189306829	rubisco	Carbon Cycling	Carbon fixation	Calvin cycle	superkingdom:Bacteria;	1.09404	1.28855	1.14273	1.17459	0	1.12192	0	1.11218	0	1.1997	1.26067	0	0.985981	1.03494	1.02675	1.06513
343479940	bmo	Organic Remediation	Other Hydrocarbons	NA	superkingdom:Bacteria;phylum:Actinobacteria;class:Actinobacteria;order:Actinomycetales;family:Micrococcaceae;genus:Arthrobacter;	1.07393	1.25954	1.15372	1.0105	1.0953	1.08106	1.12899	1.00165	1.19573	1.1671	1.20897	1.23838	0	0.901277	0.918705	0
254405624	amyA	Carbon Cycling	Carbon degradation	Starch	superkingdom:Bacteria;phylum:Actinobacteria;class:Actinobacteria;order:Actinomycetales;family:Streptomycetaceae;genus:Streptomyces;species:Streptomyces sviceus;	1.05633	1.22786	1.12265	1.11069	0	1.06183	1.10378	1.01959	1.16156	1.12557	0	0	1.01909	0.962764	0.963898	1.03311
343790375	cmua	Organic Remediation	Chlorinated solvents	NA	superkingdom:Bacteria;phylum:Proteobacteria;class:Alphaproteobacteria;order:Rhizobiales;family:Hyphomicrobiaceae;genus:Hyphomicrobium;	1.04859	1.18856	1.10869	1.07932	0	1.04788	1.08117	0.994033	1.20814	1.12363	0	0	0.985476	0.927022	0.971889	0.959829
343962994	dsrB	Sulfur	sulfite reduction	NA	superkingdom:Bacteria;	1.04625	1.2024	1.14401	1.13427	0	1.03213	0	0.969829	1.16544	1.12361	0	0	0.977518	0.973652	0.99356	1.03506
77378697	nirs	Nitrogen	Denitrification	NA	superkingdom:Bacteria;	1.04582	1.20736	1.09243	1.04597	0	1.03817	0	0.978053	1.14821	1.15652	0	0	1.00541	0.937037	0.932679	0.957364
48094247	xamo	Organic Remediation	Other Hydrocarbons	NA	superkingdom:Bacteria;phylum:Proteobacteria;class:Gammaproteobacteria;order:Pseudomonadales;family:Pseudomonadaceae;genus:Pseudomonas;	1.01755	1.19196	1.08611	1.04347	0	1.05914	0	1.00078	0	0	0	0	0.958537	0.916169	0.873241	0.951163
333481577	terc	Metal Homeostasis	Tellurium	Detoxification	superkingdom:Bacteria;phylum:Actinobacteria;class:Actinobacteria;order:Actinomycetales;family:Mycobacteriaceae;genus:Amycolicicoccus;species:Amycolicicoccus subflavus;	1.03508	1.19894	1.16182	1.12485	0	1.04784	0	0.993152	0	0	0	0	1.0173	0.958419	1.00055	1.02006
342793850	FBPase	Carbon Cycling	Carbon fixation	Calvin cycle	superkingdom:Bacteria;phylum:Proteobacteria;class:Gammaproteobacteria;order:Vibrionales;family:Vibrionaceae;genus:Vibrio;species:Vibrio ichthyoenteri;	1.07946	1.31147	1.21677	1.21449	0	1.14162	0	1.11744	1.19317	1.19013	1.29438	0	1.05263	1.05996	1.07785	1.12463
114737563	limeh	Carbon Cycling	Carbon degradation	Terpenes	superkingdom:Bacteria;phylum:Proteobacteria;class:Alphaproteobacteria;order:Rhodobacterales;family:Hyphomonadaceae;genus:Hyphomonas;species:Hyphomonas neptunium;	1.11723	1.20303	1.13116	1.10886	0	1.05761	0	1.01854	1.17455	1.18144	0	0	1.02806	0.980481	1.00724	1.03161
284165922	amyA	Carbon Cycling	Carbon degradation	Starch	superkingdom:Archaea;phylum:Euryarchaeota;class:Halobacteria;order:Halobacteriales;family:Halobacteriaceae;genus:Haloterrigena;species:Haloterrigena turkmenica;	1.00269	1.20367	1.09055	1.02633	0	1.02231	1.05839	1.00342	0	0	0	0	0.981497	0.883362	0.846022	1.02907
85707324	one_ring_12diox	Organic Remediation	Aromatics	Other aromatics	superkingdom:Bacteria;phylum:Proteobacteria;class:Alphaproteobacteria;order:Rhodobacterales;family:Rhodobacteraceae;genus:Roseovarius;	1.10802	1.23218	1.11008	1.13235	0	1.07273	0	1.05075	1.1661	1.16599	1.28777	1.23072	1.08796	0.986723	0.996287	1.04967
215455339	exoglucanase	Carbon Cycling	Carbon degradation	Cellulose	superkingdom:Eukaryota;kingdom:Fungi;phylum:Basidiomycota;class:Agaricomycetes;order:Agaricales;family:Marasmiaceae;genus:Moniliophthora;species:Moniliophthora perniciosa;	1.00924	1.26055	1.19746	1.11358	0	1.079	0	1.08796	0	0	0	0	1.08316	0.976908	0.996131	1.05123
26986213	soxY	Sulfur	Sulfur Oxidation	NA	superkingdom:Bacteria;phylum:Proteobacteria;class:Gammaproteobacteria;order:Thiotrichales;family:Piscirickettsiaceae;genus:Thiomicrospira;	1.15162	1.23659	1.18561	1.17419	1.16754	1.04255	1.08073	1.14543	1.26623	1.23398	1.37427	1.27075	1.10502	0	1.03101	1.07158
378824684	mer	Metal Homeostasis	Mercury	Detoxification	superkingdom:Bacteria;phylum:Proteobacteria;class:Alphaproteobacteria;order:Rhizobiales;family:Rhizobiaceae;genus:Sinorhizobium;species:Sinorhizobium fredii;	1.14059	1.22995	1.18119	1.17737	1.13313	0	0	1.12924	1.23601	1.20374	1.32793	1.29853	1.10345	1.04476	1.03023	1.08182
92918950	acetylglucosaminidase	Carbon Cycling	Carbon degradation	Chitin	superkingdom:Bacteria;phylum:Proteobacteria;	1.08386	1.26128	1.12463	1.12048	0	1.06635	0	1.07401	1.15378	1.12164	0	0	0.940913	1.00695	0.99792	1.04541
119500784	phospholipase_B_fungi	virulence	degradation	NA	superkingdom:Eukaryota;kingdom:Fungi;phylum:Ascomycota;class:Eurotiomycetes;order:Eurotiales;family:Trichocomaceae;genus:Neosartorya;species:Neosartorya fischeri;	1.06948	1.16731	1.09185	1.05865	1.07343	0	0	0.981949	1.17011	1.12807	1.23633	0	0.993102	0.904454	0.916083	0.968967
184199365	nirk	Nitrogen	Denitrification	NA	superkingdom:Bacteria;	1.03724	1.18067	1.10037	1.0168	0	1.03313	0	0.981247	0	1.14059	0	1.21212	0.980799	0.897824	0.901912	0.964888
373941206	arylest	Organic Remediation	Aromatics	Other aromatics	superkingdom:Bacteria;phylum:Proteobacteria;class:Gammaproteobacteria;order:Chromatiales;family:Ectothiorhodospiraceae;genus:Ectothiorhodospira;	1.03605	1.17422	1.14047	1.10179	0	1.02355	0	1.01753	0	0	0	0	1.02	0.956579	0.965885	0.998704
82801425	alkb	Organic Remediation	Other Hydrocarbons	NA	superkingdom:Bacteria;	1.0793	1.20703	1.10228	1.04338	0	1.03036	0	1.03388	1.18142	1.14864	0	0	1.00403	0.953947	0.944022	0.990969
34497699	nfsb_2	Organic Remediation	Aromatics	Nitoaromatics	superkingdom:Bacteria;phylum:Proteobacteria;class:Betaproteobacteria;order:Neisseriales;family:Neisseriaceae;genus:Chromobacterium;species:Chromobacterium violaceum;	1.05273	1.24109	1.0961	1.14239	0	1.03803	0	1.0228	0	0	0	0	0	0.996331	0.970094	1.04029
149927706	pgk	Carbon Cycling	Carbon fixation	Calvin cycle	superkingdom:Bacteria;phylum:Proteobacteria;class:Betaproteobacteria;order:Burkholderiales;family:Burkholderiaceae;genus:Limnobacter;	1.06194	1.20194	1.11025	1.02367	1.08085	1.04122	1.10904	0.974654	0	0	0	0	0	0.882361	0.872223	0
323489769	CsoS1_CcmK	Carbon Cycling	Carbon fixation	Bacterial Microcompartments	superkingdom:Bacteria;phylum:Firmicutes;class:Bacilli;order:Bacillales;family:Planococcaceae;genus:Planococcus;species:Planococcus donghaensis;	1.0811	1.19803	1.09637	1.11595	0	1.06784	1.07363	1.03071	1.14558	1.1035	0	0	1.00119	0.976495	0.960164	0.989215
197209502	narg	Nitrogen	Denitrification	NA	superkingdom:Bacteria;	1.0696	1.19726	1.08298	1.00583	1.10793	0	1.10904	0.992524	1.17514	1.15628	1.21134	1.19126	0.985256	0.917455	0.860364	0.938467
218663655	amyA	Carbon Cycling	Carbon degradation	Starch	superkingdom:Bacteria;phylum:Proteobacteria;class:Alphaproteobacteria;order:Rhizobiales;family:Rhizobiaceae;genus:Rhizobium;species:Rhizobium etli;	1.07315	1.21168	1.15843	1.15865	0	1.08759	0	1.08958	0	0	0	0	1.00114	1.00148	1.01417	1.02891
308186139	acetylglucosaminidase	Carbon Cycling	Carbon degradation	Chitin	superkingdom:Bacteria;phylum:Proteobacteria;class:Gammaproteobacteria;order:Enterobacteriales;family:Enterobacteriaceae;genus:Pantoea;species:Pantoea vagans;	0.968837	1.20703	1.134	1.08598	0	1.03835	1.08453	1.03765	0	0	0	0	0.994105	0.923982	0.910034	1.00255
56314767	ebdabc	Organic Remediation	Aromatics	BTEX and related aromatics	superkingdom:Bacteria;phylum:Proteobacteria;class:Betaproteobacteria;order:Rhodocyclales;family:Rhodocyclaceae;genus:Aromatoleum;species:Aromatoleum aromaticum;	1.06553	1.17617	1.07473	1.07144	1.0671	0	0	0.991813	0	0	0	0	0.957196	0.924009	0.920875	0.953118
384439702	catechol_b	Organic Remediation	Aromatics	Other aromatics	superkingdom:Bacteria;phylum:Deinococcus-Thermus;class:Deinococci;order:Thermales;family:Thermaceae;genus:Thermus;	1.06316	1.20408	1.11692	1.10588	0	1.06659	0	1.04234	1.16212	1.14775	1.24473	0	1.00793	0.962415	0.951706	1.01214
296927482	SoxC	Sulfur	Sulfur Oxidation	NA	superkingdom:Bacteria;phylum:Proteobacteria;class:Alphaproteobacteria;order:Rhizobiales;family:Xanthobacteraceae;genus:Starkeya;species:Starkeya novella;	1.09936	1.29129	1.1405	1.17173	0	1.12479	0	1.1067	0	0	0	0	1.01605	1.03096	1.02894	1.0753
299821163	cda	Carbon Cycling	Carbon degradation	Starch	superkingdom:Bacteria;phylum:Firmicutes;class:Bacilli;order:Bacillales;family:Listeriaceae;genus:Listeria;species:Listeria grayi;	1.02217	1.18221	1.19091	1.15054	0	1.07202	0	1.08317	0	0	0	0	1.058	0.989655	0.953865	1.04835
152056	amie	Organic Remediation	Aromatics	Other aromatics	superkingdom:Bacteria;phylum:Actinobacteria;class:Actinobacteria;order:Actinomycetales;family:Nocardiaceae;genus:Rhodococcus;	1.09578	1.30051	1.18267	1.2084	0	1.13475	0	1.16436	1.21864	1.21571	1.26824	1.28153	1.03372	1.05914	1.06039	1.11215
467046	ppx	Phosphorus	Polyphosphate degradation	NA	superkingdom:Bacteria;phylum:Actinobacteria;class:Actinobacteria;order:Actinomycetales;family:Mycobacteriaceae;genus:Mycobacterium;	1.03049	1.178	1.12434	1.07816	0	1.05243	0	0.971308	0	0	0	0	0.963441	0.943157	0.931243	0.969321
311106581	arylest	Organic Remediation	Aromatics	Other aromatics	superkingdom:Bacteria;phylum:Proteobacteria;class:Betaproteobacteria;order:Burkholderiales;family:Alcaligenaceae;genus:Achromobacter;species:Achromobacter xylosoxidans;	0.993516	0	0	0.987097	0	0	0	0	0	0	0	0	0.919625	0.858187	0	0
83853183	TIM	Carbon Cycling	Carbon fixation	Calvin cycle	superkingdom:Bacteria;phylum:Proteobacteria;class:Alphaproteobacteria;order:Rhodobacterales;family:Hyphomonadaceae;genus:Oceanicaulis;	1.06468	1.24046	1.15515	0.992029	1.09011	1.06974	1.08641	1.02999	1.20663	0	0	1.26159	0	0.893317	0.894957	0
333984780	fthfs	Carbon Cycling	Carbon fixation	Reductive acetyl–CoA pathway	superkingdom:Bacteria;phylum:Proteobacteria;class:Gammaproteobacteria;order:Methylococcales;family:Methylococcaceae;genus:Methylomonas;species:Methylomonas methanica;	1.01767	1.19345	1.08848	1.08473	0	1.03905	0	1.01181	0	0	0	0	0.94903	0.94809	0.904232	0.972225
377555284	amyA	Carbon Cycling	Carbon degradation	Starch	superkingdom:Bacteria;phylum:Firmicutes;class:Bacilli;order:Lactobacillales;family:Lactobacillaceae;genus:Lactobacillus;species:Lactobacillus mucosae;	1.13375	1.20215	1.1257	1.10027	1.12754	0	0	1.08982	1.19553	1.20241	0	0	1.05253	0.985004	0.961346	1.01181
119492610	phospholipase_C_fungi	Carbon Cycling	Carbon degradation	Phospholipids	superkingdom:Eukaryota;kingdom:Fungi;phylum:Ascomycota;class:Eurotiomycetes;order:Eurotiales;family:Trichocomaceae;genus:Neosartorya;species:Neosartorya fischeri;	1.0945	1.24952	1.19204	1.18306	0	1.14608	1.14739	1.05043	1.22997	1.10225	1.26508	1.26188	1.06158	1.02712	1.03612	1.07293
302690728	amyA	Carbon Cycling	Carbon degradation	Starch	superkingdom:Eukaryota;kingdom:Fungi;phylum:Basidiomycota;class:Agaricomycetes;order:Agaricales;family:Schizophyllaceae;genus:Schizophyllum;species:Schizophyllum commune;	1.08198	1.1919	1.08259	0.993214	0	1.05113	0	1.00084	0	1.11221	0	1.22213	0.975111	0.928564	0.903154	0.937844
311741987	bphc	Organic Remediation	Aromatics	Polycyclic aromatics	superkingdom:Bacteria;phylum:Actinobacteria;class:Actinobacteria;order:Actinomycetales;family:Nocardioidaceae;genus:Aeromicrobium;species:Aeromicrobium marinum;	1.05798	1.19038	1.14563	1.12198	1.0881	0	0	1.04094	0	1.13924	0	1.22914	1.04023	0.978942	0.978193	0.984053
3387795	pcpe	Organic Remediation	Herbicides related compound	NA	superkingdom:Bacteria;phylum:Actinobacteria;class:Actinobacteria;order:Actinomycetales;family:Nocardiaceae;genus:Rhodococcus;	0.980057	1.19217	1.08806	1.02298	0	1.01985	1.06926	1.01425	0	1.15836	1.35827	0	0.955085	0.885483	0.901165	0.93216
225684630	phospholipase_A2_fungi	Carbon Cycling	Carbon degradation	Phospholipids	superkingdom:Eukaryota;kingdom:Fungi;phylum:Ascomycota;class:Eurotiomycetes;order:Onygenales;genus:Paracoccidioides;species:Paracoccidioides brasiliensis;	1.16413	1.29768	1.22119	1.11143	1.23194	1.15438	1.22346	1.10897	1.28094	1.26549	1.29935	1.32746	1.01375	0	0.985108	1.00652
145238728	pcpe	Organic Remediation	Herbicides related compound	NA	superkingdom:Eukaryota;kingdom:Fungi;phylum:Ascomycota;class:Eurotiomycetes;order:Eurotiales;family:Trichocomaceae;genus:Aspergillus;species:Aspergillus niger;	0.983662	1.2046	1.08692	1.05995	0	1.02283	0	1.00501	0	0	0	0	0.963739	0.915861	0.892718	0.972522
310624957	pme	Carbon Cycling	Carbon degradation	Pectin	superkingdom:Bacteria;phylum:Firmicutes;class:Clostridia;order:Clostridiales;family:Ruminococcaceae;genus:Faecalibacterium;species:Faecalibacterium prausnitzii;	1.0041	1.23013	1.11891	1.09018	0	1.02225	0	1.03846	0	0	0	0	0	0.968424	0.954854	0.993783
386822692	amyA	Carbon Cycling	Carbon degradation	Starch	superkingdom:Bacteria;phylum:Proteobacteria;class:Gammaproteobacteria;order:Enterobacteriales;family:Enterobacteriaceae;genus:Serratia;species:Serratia plymuthica;	1.00772	1.19001	1.08785	1.06433	1.06225	0	0	0.997067	0	0	0	0	1.00234	0.934333	0.906202	0.919802
304313255	FBP_aldolase	Carbon Cycling	Carbon fixation	Calvin cycle	superkingdom:Bacteria;phylum:Proteobacteria;class:Gammaproteobacteria;	0.97344	0	0	1.02978	0	0	0	0	0	0	0	0	0.964179	0.889984	0	0
187481862	pula	Carbon Cycling	Carbon degradation	Starch	superkingdom:Bacteria;phylum:Firmicutes;class:Bacilli;order:Bacillales;genus:Exiguobacterium;	0.9785	1.18213	1.15196	0.987728	1.10324	0	1.10673	0.992078	1.1336	1.14654	0	1.23006	0	0.822084	0.900035	0.936075
261285854	endochitinase	Carbon Cycling	Carbon degradation	Chitin	superkingdom:Bacteria;phylum:Firmicutes;class:Bacilli;order:Bacillales;family:Paenibacillaceae;genus:Paenibacillus;	1.01975	1.22727	1.12863	1.1287	0	1.06434	0	1.0227	0	0	0	0	0.953208	0.964807	0.973379	1.01397
421953198	nosz	Nitrogen	Denitrification	NA	superkingdom:Bacteria;	1.03813	1.22769	1.16591	1.16302	0	1.06402	0	1.04556	0	1.27774	1.39072	0	0.97187	1.0082	1.00265	1.05535
225388419	atzd	Organic Remediation	Herbicides related compound	NA	superkingdom:Bacteria;phylum:Firmicutes;class:Clostridia;order:Clostridiales;family:Clostridiaceae;genus:Clostridium;species:Clostridium asparagiforme;	1.05866	1.21258	1.12628	1.12491	0	1.0724	1.11579	1.05106	1.18402	1.13447	0	0	1.01568	0.959942	0.972567	1.03584
115363958	cysJ	Sulfur	Reduction	NA	superkingdom:Bacteria;phylum:Proteobacteria;class:Deltaproteobacteria;order:Myxococcales;family:Cystobacteraceae;genus:Stigmatella;species:Stigmatella aurantiaca;	1.06	1.18088	1.12768	1.1242	1.10018	0	0	1.04477	1.18121	1.16236	1.2603	0	1.03304	0.963845	0.938918	1.00081
309394144	amyA	Carbon Cycling	Carbon degradation	Starch	superkingdom:Bacteria;phylum:Proteobacteria;class:Deltaproteobacteria;order:Myxococcales;family:Cystobacteraceae;genus:Stigmatella;species:Stigmatella aurantiaca;	1.08115	1.26118	1.17159	1.16745	0	1.14154	1.11594	1.05178	1.18545	1.17678	1.25313	0	1.07487	1.00381	1.03981	1.05456
8346964	vana	Carbon Cycling	Carbon degradation	Vanillin/Lignin	superkingdom:Bacteria;phylum:Proteobacteria;class:Gammaproteobacteria;order:Pseudomonadales;family:Pseudomonadaceae;genus:Pseudomonas;	1.04481	1.20246	1.07932	1.04256	0	1.05499	1.11114	1.01307	0	0	0	0	0.95408	0.925631	0.905018	0.963878
121714469	rgl	Carbon Cycling	Carbon degradation	Pectin	superkingdom:Eukaryota;kingdom:Fungi;phylum:Ascomycota;class:Eurotiomycetes;order:Eurotiales;family:Trichocomaceae;genus:Aspergillus;species:Aspergillus clavatus;	1.11423	1.22137	1.14962	1.1102	1.14135	1.03391	1.13018	1.06329	1.20915	1.21461	1.31761	1.22077	1.03732	0	0.962922	0.994362
149832378	amyA	Carbon Cycling	Carbon degradation	Starch	superkingdom:Bacteria;phylum:Firmicutes;class:Clostridia;order:Clostridiales;family:Lachnospiraceae;genus:Blautia;species:[Ruminococcus] obeum;	1.07169	1.2247	1.08352	1.09672	0	1.04176	0	0.99812	1.13466	0	1.2288	0	0.964632	0.957509	0.9819	1.00305
186459234	ara	Carbon Cycling	Carbon degradation	Hemicellulose	superkingdom:Bacteria;phylum:Verrucomicrobia;class:Verrucomicrobiae;order:Verrucomicrobiales;family:Verrucomicrobia subdivision 3;genus:Pedosphaera;species:Pedosphaera parvula;	1.11025	1.21769	1.15035	1.16211	1.09003	0	0	1.13464	1.26468	1.14332	1.25416	1.24182	1.09068	1.02447	1.02399	1.05059
88797930	chitinase	Carbon Cycling	Carbon degradation	Chitin	superkingdom:Bacteria;phylum:Proteobacteria;class:Gammaproteobacteria;genus:Reinekea;species:Reinekea blandensis;	1.06058	1.23047	1.09697	1.07825	0	1.037	0	1.0313	0	0	0	0	0.970155	0.981501	0.962384	0.99062
118766644	EF1a_Oxymonads	Other	Phylogenetic	NA	superkingdom:Eukaryota;order:Oxymonadida;	1.04753	1.23847	1.18754	1.00936	1.13414	1.11461	1.11823	0.990614	1.21428	1.16771	0	1.25442	0	0.868874	0.875757	0
162281561	xlnd	Organic Remediation	Aromatics	Other aromatics	superkingdom:Bacteria;phylum:Proteobacteria;class:Alphaproteobacteria;order:Rhizobiales;family:Phyllobacteriaceae;genus:Hoeflea;species:Hoeflea phototrophica;	1.15932	1.31947	1.25185	1.1464	1.24008	1.20681	1.25441	0	1.36643	1.25652	1.42919	1.34544	1.10126	0	1.01633	1.02429
392415070	amyA	Carbon Cycling	Carbon degradation	Starch	superkingdom:Bacteria;phylum:Actinobacteria;class:Actinobacteria;order:Actinomycetales;family:Mycobacteriaceae;genus:Mycobacterium;species:Mycobacterium chubuense;	1.02139	1.22337	1.14259	1.02983	1.0907	1.06859	1.1232	1.01798	1.17632	1.16968	0	1.26018	0.948472	0.913388	0.840879	0
114194988	protease_serine_fungi	Carbon Cycling	Carbon degradation	protein	superkingdom:Eukaryota;kingdom:Fungi;phylum:Ascomycota;class:Eurotiomycetes;order:Eurotiales;family:Trichocomaceae;genus:Aspergillus;species:Aspergillus terreus;	1.08677	1.30171	1.17745	1.21186	0	1.14462	1.06654	1.14579	1.22347	1.1949	1.30262	1.26948	1.03008	1.05364	1.0599	1.10636
260428143	tktA	Carbon Cycling	Carbon fixation	Calvin cycle	superkingdom:Bacteria;phylum:Proteobacteria;class:Alphaproteobacteria;order:Rhodobacterales;family:Rhodobacteraceae;genus:Citreicella;	1.04766	1.21308	1.13348	1.12976	0	1.04888	0	0.998459	0	0	0	0	1.01027	0.9837	0.99449	1.02053
270158776	arsc	Metal Homeostasis	Arsenic	Detoxification	superkingdom:Bacteria;phylum:Proteobacteria;class:Gammaproteobacteria;order:Legionellales;family:Legionellaceae;genus:Legionella;species:Legionella longbeachae;	0.984232	0	1.15322	0	0	1.06446	1.08497	1.06631	0	0	0	0	0	0	0	0
336099756	dehh109	Organic Remediation	Chlorinated solvents	NA	superkingdom:Bacteria;phylum:Proteobacteria;class:Alphaproteobacteria;order:Rhizobiales;family:Bradyrhizobiaceae;genus:Oligotropha;species:Oligotropha carboxidovorans;	1.03906	1.24254	1.1696	1.14514	0	1.08088	0	1.00477	0	0	0	0	1.01198	0.985421	1.01545	1.05639
401725091	nitrilase	Organic Remediation	Aromatics	Other aromatics	superkingdom:Bacteria;phylum:Firmicutes;class:Bacilli;order:Bacillales;family:Bacillaceae;genus:Bacillus;species:Bacillus alcalophilus;	1.01081	1.1924	1.10755	1.12784	0	1.03356	0	1.04401	0	0	0	0	0.996226	0.981969	0.937938	0.987866
308213107	alkb	Organic Remediation	Other Hydrocarbons	NA	superkingdom:Bacteria;	1.06309	1.16878	1.13443	1.095	0	1.0114	0	1.01408	0	0	0	0	1.01848	0.970256	0.970812	1.01757
374322355	rgl	Carbon Cycling	Carbon degradation	Pectin	superkingdom:Bacteria;phylum:Firmicutes;class:Bacilli;order:Bacillales;family:Paenibacillaceae;genus:Paenibacillus;species:Paenibacillus terrae;	1.05156	1.17166	1.08559	1.01443	0	1.06459	1.05848	0.976583	0	1.12846	0	1.22907	0.922229	0.88778	0.897383	0.948136
33284997	chnd	Organic Remediation	Other Hydrocarbons	NA	superkingdom:Bacteria;phylum:Proteobacteria;class:Gammaproteobacteria;order:Pseudomonadales;family:Moraxellaceae;genus:Acinetobacter;	1.09841	1.2357	1.12686	1.13461	0	1.06742	0	1.0839	1.14723	1.13487	1.25889	0	0.943439	1.01404	1.00182	1.05643
403380478	nfsa_2	Organic Remediation	Aromatics	Nitoaromatics	superkingdom:Bacteria;phylum:Firmicutes;class:Bacilli;order:Bacillales;family:Paenibacillaceae;genus:Paenibacillus;	1.0948	1.21638	1.14098	1.18218	0	1.09118	1.11523	1.06062	1.16055	1.1565	1.23684	1.21368	1.046	1.01332	1.01236	1.0718
365092044	arsc	Metal Homeostasis	Arsenic	Detoxification	superkingdom:Bacteria;phylum:Proteobacteria;class:Betaproteobacteria;order:Burkholderiales;family:Comamonadaceae;genus:Acidovorax;	1.09025	1.26885	1.15996	1.09401	0	1.07126	1.09345	1.05171	1.16889	1.13301	1.24986	0	1.03811	0.959992	0.981423	1.14967
218288588	dehh109	Organic Remediation	Chlorinated solvents	NA	superkingdom:Bacteria;phylum:Firmicutes;class:Bacilli;order:Bacillales;family:Alicyclobacillaceae;genus:Alicyclobacillus;species:Alicyclobacillus acidocaldarius;	0.97492	1.2069	1.08904	1.03547	0	1.02078	1.06328	0.978535	0	0	0	0	0	0.919928	0.861729	0.976494
332171966	cysI	Sulfur	Other	NA	superkingdom:Bacteria;phylum:Proteobacteria;class:Gammaproteobacteria;order:Alteromonadales;family:Alteromonadaceae;genus:Glaciecola;	1.03779	1.29344	1.19594	1.15356	1.15199	1.10794	1.17435	1.08507	1.199	1.21751	1.27167	1.28172	1.08078	0.99949	0.987528	0
326947391	fumarase_DiC4HB	Carbon Cycling	Carbon fixation	Dicarboxylate/4-hydroxybutyrate cycle	superkingdom:Archaea;phylum:Crenarchaeota;class:Thermoprotei;order:Thermoproteales;family:Thermoproteaceae;genus:Thermoproteus;species:Thermoproteus uzoniensis;	0.959289	1.18317	1.08542	1.02227	0	1.04028	0	0.996431	0	0	0	0	0.968095	0.860295	0.858486	0.950302
365879597	exaa(moxf)	Organic Remediation	Chlorinated solvents	NA	superkingdom:Bacteria;phylum:Proteobacteria;class:Alphaproteobacteria;order:Rhizobiales;family:Bradyrhizobiaceae;genus:Bradyrhizobium;	1.06444	1.22573	1.1351	1.10898	0	1.08262	1.08298	1.01178	1.13215	1.13537	1.24976	1.21846	1.02799	0.973373	0.996389	1.01279
353203108	xylanase	Carbon Cycling	Carbon degradation	Hemicellulose	superkingdom:Bacteria;phylum:Firmicutes;class:Bacilli;order:Bacillales;family:Paenibacillaceae;genus:Paenibacillus;species:Paenibacillus lactis;	1.03494	1.22606	1.14149	1.13588	0	1.0516	1.06929	1.05694	0	0	0	0	0.996623	1.00184	0.970462	1.04653
116668980	amyA	Carbon Cycling	Carbon degradation	Starch	superkingdom:Bacteria;phylum:Actinobacteria;class:Actinobacteria;order:Actinomycetales;family:Micrococcaceae;genus:Arthrobacter;	1.0464	1.22108	1.13759	1.10925	0	1.08112	0	1.13007	0	0	0	0	0	0.989292	0.97146	0.998847
354582972	Sir	Sulfur	sulfite reduction	NA	superkingdom:Bacteria;phylum:Firmicutes;class:Bacilli;order:Bacillales;family:Paenibacillaceae;genus:Paenibacillus;species:Paenibacillus lactis;	1.02522	1.21609	1.15065	1.10368	0	1.03996	1.07492	0.998548	0	1.09602	1.21825	0	0.999293	0.973244	0.989269	1.01507
373488951	terc	Metal Homeostasis	Tellurium	Detoxification	superkingdom:Bacteria;phylum:Acidobacteria;class:Holophagae;order:Holophagales;family:Holophagaceae;genus:Holophaga;species:Holophaga foetida;	0.997151	1.2061	1.15335	1.08161	0	1.03639	0	0.979562	0	0	0	0	0	0.96398	0.956304	0.989094
303278031	terc	Metal Homeostasis	Tellurium	Detoxification	superkingdom:Eukaryota;kingdom:Viridiplantae;phylum:Chlorophyta;class:Mamiellophyceae;order:Mamiellales;genus:Micromonas;species:Micromonas pusilla;	1.06921	1.21388	1.10059	1.09338	0	1.04151	0	1.07479	0	0	0	0	0.976508	0.966228	0.981853	1.00478
26986211	SoxB	Sulfur	Sulfur Oxidation	NA	superkingdom:Bacteria;phylum:Proteobacteria;class:Betaproteobacteria;order:Hydrogenophilales;family:Hydrogenophilaceae;genus:Thiobacillus;	1.03251	1.23725	1.10413	1.15058	0	1.06631	0	1.05154	1.15622	1.16859	1.25451	0	0.976285	0.977411	0.988087	1.02303
71733895	trzn	Organic Remediation	Herbicides related compound	NA	superkingdom:Bacteria;phylum:Proteobacteria;class:Gammaproteobacteria;order:Pseudomonadales;family:Pseudomonadaceae;genus:Pseudomonas;species:Pseudomonas savastanoi;	1.17614	1.36218	1.2911	1.19228	1.29741	1.23691	1.30565	1.19508	1.35736	1.33474	1.42288	1.39156	0	1.03971	0	1.10237
346995252	amyA	Carbon Cycling	Carbon degradation	Starch	superkingdom:Bacteria;phylum:Proteobacteria;class:Alphaproteobacteria;order:Rhodobacterales;family:Rhodobacteraceae;genus:Ruegeria;	1.01578	1.18709	1.08859	1.01105	0	1.03611	1.08042	0	0	0	0	0	0	0.90665	0.89885	0.936617
217330333	nirs	Nitrogen	Denitrification	NA	superkingdom:Bacteria;	1.07042	1.17866	1.10145	1.05772	0	1.06763	0	0.982862	0	0	0	0	0.955488	0.948479	0.922229	0.972432
162568589	aoxb	Metal Homeostasis	Arsenic	Detoxification	superkingdom:Bacteria;	1.08658	1.19318	1.08589	1.08669	0	1.07191	1.07808	1.03029	1.13947	1.14165	0	0	0.999223	0.973971	0.96057	0.959435
211905613	dsra	Sulfur	sulfite reduction	NA	superkingdom:Bacteria;	1.03423	1.19175	1.10616	1.04722	0	1.08215	1.07551	1.00715	1.15391	1.09976	1.20702	1.21625	0.989415	0.90731	0.924123	0.961139
357199454	xyla	Carbon Cycling	Carbon degradation	Hemicellulose	superkingdom:Bacteria;phylum:Firmicutes;class:Bacilli;order:Bacillales;family:Paenibacillaceae;genus:Paenibacillus;species:Paenibacillus terrae;	1.10243	1.27265	1.21709	1.19705	0	1.13821	1.0926	1.07856	1.17621	1.18129	1.24528	1.26651	1.05944	1.03607	1.09719	1.11575
147851891	nira	Nitrogen	Assimilatory N reduction	NA	superkingdom:Bacteria;phylum:Cyanobacteria;order:Chroococcales;genus:Synechococcus;	1.08553	1.19626	1.08873	1.0568	0	1.01879	0	0.983331	1.15375	1.15639	0	0	1.02824	0.943701	0.961195	1.01168
198268651	vana	Carbon Cycling	Carbon degradation	Vanillin/Lignin	superkingdom:Bacteria;phylum:Proteobacteria;class:Alphaproteobacteria;order:Rhodobacterales;family:Rhodobacteraceae;genus:Octadecabacter;species:Octadecabacter antarcticus;	1.00867	1.1733	1.1297	1.12091	0	1.02135	0	1.0426	0	0	0	0	1.02211	0.949566	0.957119	1.01442
352681663	APS_AprB	Sulfur	adenylylsulfate reductase	NA	superkingdom:Archaea;phylum:Crenarchaeota;class:Thermoprotei;order:Thermoproteales;family:Thermoproteaceae;genus:Thermoproteus;species:Thermoproteus tenax;	1.04037	1.21266	1.107	1.01639	1.11973	0	0	1.00404	1.16295	1.09771	0	1.22329	0.984937	0.892562	0.921294	0.938901
323453014	actin_Stramenopiles	Other	Phylogenetic	NA	superkingdom:Eukaryota;class:Pelagophyceae;genus:Aureococcus;	1.03055	1.27139	1.16755	1.20004	0	1.08286	0	1.09717	0	0	0	0	1.0311	1.02949	1.0489	1.078
343095692	rgl	Carbon Cycling	Carbon degradation	Pectin	superkingdom:Bacteria;phylum:Firmicutes;class:Bacilli;order:Bacillales;family:Paenibacillaceae;genus:Paenibacillus;species:Paenibacillus polymyxa;	1.05389	1.20835	1.16248	1.13449	0	1.06721	0	1.08505	0	0	0	0	0.971813	1.00484	1.00177	1.02804
55791762	catechol_b	Organic Remediation	Aromatics	Other aromatics	superkingdom:Bacteria;	1.07843	1.17555	1.13346	1.08426	0	1.08221	0	0.995574	1.24049	1.20316	1.27697	1.23986	1.03081	0.952798	0.938888	1.0186
172061331	tktA	Carbon Cycling	Carbon fixation	Calvin cycle	superkingdom:Bacteria;phylum:Proteobacteria;class:Betaproteobacteria;order:Burkholderiales;family:Burkholderiaceae;genus:Burkholderia;species:Burkholderia ambifaria;	1.07975	1.24379	1.11309	1.13814	1.11891	0	0	1.10318	1.23934	1.12975	1.30022	1.25408	1.07821	1.00229	0.977363	1.02289
282951440	nirb	Nitrogen	Assimilatory N reduction	NA	superkingdom:Bacteria;phylum:Proteobacteria;class:Gammaproteobacteria;order:Enterobacteriales;family:Enterobacteriaceae;genus:Citrobacter;species:Citrobacter rodentium;	1.05329	1.17676	1.12787	1.05065	1.0713	0	0	0.983361	1.16803	1.13311	0	0	1.00659	0.926902	0.931369	0.984665
89054435	cellobiase	Carbon Cycling	Carbon degradation	Cellulose	superkingdom:Bacteria;phylum:Proteobacteria;class:Alphaproteobacteria;order:Rhodobacterales;family:Rhodobacteraceae;genus:Jannaschia;	1.08091	1.23872	1.1366	1.1719	0	1.0785	0	1.09503	0	0	0	0	1.0001	1.029	1.01557	1.06611
225680040	glx	Carbon Cycling	Carbon degradation	Lignin	superkingdom:Eukaryota;kingdom:Fungi;phylum:Ascomycota;class:Eurotiomycetes;order:Onygenales;genus:Paracoccidioides;species:Paracoccidioides brasiliensis;	1.06863	1.19524	1.12063	1.07866	0	1.07647	0	0.99257	0	0	0	0	0.969037	0.954837	0.943064	1.00871
190687091	GAPDH_Calvin	Carbon Cycling	Carbon fixation	Calvin cycle	superkingdom:Bacteria;phylum:Proteobacteria;class:Gammaproteobacteria;order:Pseudomonadales;family:Pseudomonadaceae;genus:Cellvibrio;species:Cellvibrio japonicus;	1.07151	1.1771	1.14005	1.11812	1.08853	0	0	1.08294	1.21155	1.1612	1.2461	0	1.05876	0.965627	0.971374	1.01209
115525715	amyA	Carbon Cycling	Carbon degradation	Starch	superkingdom:Bacteria;phylum:Proteobacteria;class:Alphaproteobacteria;order:Rhizobiales;family:Bradyrhizobiaceae;genus:Rhodopseudomonas;species:Rhodopseudomonas palustris;	0.963281	0	0	0.97663	0	0	0	0	0	0	0	0	0.927884	0.82912	0	0
282948934	narg	Nitrogen	Denitrification	NA	superkingdom:Bacteria;phylum:Proteobacteria;class:Gammaproteobacteria;order:Enterobacteriales;family:Enterobacteriaceae;genus:Citrobacter;species:Citrobacter rodentium;	1.07448	1.16521	1.12466	1.09627	1.10011	0	1.10695	1.06519	1.19838	1.19277	1.24277	1.20306	0.992538	0.955602	0.944826	0.979576
337748860	RgaE	Carbon Cycling	Carbon degradation	Pectin	superkingdom:Bacteria;phylum:Firmicutes;class:Bacilli;order:Bacillales;family:Paenibacillaceae;genus:Paenibacillus;species:Paenibacillus mucilaginosus;	1.07777	1.17164	1.10678	1.08514	1.10315	0	0	1.04171	0	1.1345	1.265	0	0.99916	0.955559	0.920806	0.976674
196189776	pula	Carbon Cycling	Carbon degradation	Starch	superkingdom:Bacteria;phylum:Cyanobacteria;order:Chroococcales;genus:Synechococcus;	1.05689	1.21162	1.12277	1.01794	1.07103	1.03384	0	0.965461	0	1.16898	1.22492	0	0.922659	0.906618	0	0.904615
402568162	alkk	Organic Remediation	Others	NA	superkingdom:Bacteria;phylum:Proteobacteria;class:Betaproteobacteria;order:Burkholderiales;family:Burkholderiaceae;genus:Burkholderia;species:Burkholderia cepacia;	0.99887	1.23868	1.11358	1.02282	1.06395	1.07473	1.08631	1.01052	1.17168	1.15172	0	0	0.930181	0.878364	0.855343	0
209486840	nosz	Nitrogen	Denitrification	NA	superkingdom:Bacteria;	1.07464	1.20174	1.121	1.03875	0	1.03023	0	1.02259	1.21075	1.12961	0	1.23052	1.01855	0.972853	0.940958	1.00611
85829319	rgl	Carbon Cycling	Carbon degradation	Pectin	superkingdom:Bacteria;phylum:Bacteroidetes;class:Flavobacteriia;order:Flavobacteriales;family:Flavobacteriaceae;genus:Leeuwenhoekiella;species:Leeuwenhoekiella blandensis;	1.04303	1.20302	1.15105	1.14936	0	1.04752	0	1.04237	0	0	0	0	1.07956	0.979268	1.01157	1.0498
212528230	dehh109	Organic Remediation	Chlorinated solvents	NA	superkingdom:Eukaryota;kingdom:Fungi;phylum:Ascomycota;class:Eurotiomycetes;order:Eurotiales;family:Trichocomaceae;genus:Talaromyces;species:Talaromyces marneffei;	1.03113	1.18279	1.08136	1.08647	0	1.01863	0	1.02371	1.14935	1.09666	0	0	1.01699	0.954156	0.929211	0.980873
76884526	mer	Metal Homeostasis	Mercury	Detoxification	superkingdom:Bacteria;phylum:Proteobacteria;class:Gammaproteobacteria;order:Chromatiales;family:Chromatiaceae;genus:Nitrosococcus;species:Nitrosococcus oceani;	1.03504	1.19887	1.11169	1.10247	0	1.04569	0	0.972586	0	1.09738	1.23585	0	0.94742	0.966406	0.9567	0.997341
310286991	ppx	Phosphorus	Polyphosphate degradation	NA	superkingdom:Bacteria;phylum:Actinobacteria;class:Actinobacteria;order:Bifidobacteriales;family:Bifidobacteriaceae;genus:Bifidobacterium;species:Bifidobacterium bifidum;	1.05354	1.19525	1.1608	1.02983	1.12849	1.07659	1.1202	1.00213	1.19748	1.27821	1.35044	1.211	0.945606	0.89524	0.85517	0
407698255	alkk	Organic Remediation	Others	NA	superkingdom:Bacteria;phylum:Proteobacteria;class:Gammaproteobacteria;order:Oceanospirillales;family:Alcanivoracaceae;genus:Alcanivorax;species:Alcanivorax dieselolei;	1.00771	1.20993	1.12082	1.03352	0	1.04508	1.12977	1.07227	1.1737	1.21032	1.29244	1.20802	1.0324	0.943056	0.930409	0.952648
283484399	pec_Cdeg	Carbon Cycling	Carbon degradation	Pectin	superkingdom:Eukaryota;kingdom:Fungi;phylum:Ascomycota;class:Leotiomycetes;order:Helotiales;family:Dermateaceae;genus:Marssonina;species:Marssonina brunnea;	1.03697	1.16801	1.10348	1.07922	0	1.05213	1.06984	0.997924	1.13559	1.11304	0	1.22634	0.961539	0.930706	0.937915	0.970391
373525868	MMCE_3HP4HB	Carbon Cycling	Carbon fixation	3-hydroxypropionate/4-hydroxybutyrate cycle	superkingdom:Archaea;phylum:Crenarchaeota;class:Thermoprotei;order:Sulfolobales;family:Sulfolobaceae;genus:Metallosphaera;species:Metallosphaera yellowstonensis;	1.00999	1.21558	1.13119	1.13251	1.08028	0	0	1.06949	0	0	0	0	1.02113	0.985548	0.935766	1.0166
169907872	dsrB	Sulfur	sulfite reduction	NA	superkingdom:Bacteria;phylum:Proteobacteria;class:Deltaproteobacteria;order:Desulfobacterales;family:Desulfobacteraceae;	0	0	1.09206	0.993125	0	1.01312	1.05299	0.947319	0	0	0	0	0	0	0	0
199652761	nirk	Nitrogen	Denitrification	NA	superkingdom:Bacteria;	1.1234	1.2997	1.1918	1.23209	0	1.15085	1.11564	1.12548	1.25092	1.2315	1.32123	1.2871	1.16392	1.07983	1.09174	1.14353
77459469	ppx	Phosphorus	Polyphosphate degradation	NA	superkingdom:Bacteria;phylum:Proteobacteria;class:Gammaproteobacteria;order:Pseudomonadales;family:Pseudomonadaceae;genus:Pseudomonas;species:Pseudomonas fluorescens;	1.07009	1.23438	1.14663	1.1562	0	1.06688	0	0.993367	1.16626	1.21428	1.31792	0	1.00942	1.02406	1.02604	1.04951
324316624	amyA	Carbon Cycling	Carbon degradation	Starch	superkingdom:Bacteria;phylum:Deinococcus-Thermus;class:Deinococci;order:Deinococcales;family:Deinococcaceae;genus:Deinococcus;species:Deinococcus proteolyticus;	1.08673	1.29022	1.19966	0.996552	1.18316	1.11424	1.19345	0.969291	1.19473	1.21668	1.27357	1.27187	0.9527	0.909459	0.917223	0
284034683	hyaluronidase	Carbon Cycling	Carbon degradation	hyaluronic acid	superkingdom:Bacteria;phylum:Actinobacteria;class:Actinobacteria;order:Actinomycetales;family:Nocardioidaceae;genus:Kribbella;species:Kribbella flavida;	1.01392	1.19131	1.10801	1.05139	0	1.02467	1.05653	0.983685	0	0	0	0	0.983077	0.929398	0.931399	0.978206
239996945	xyla	Carbon Cycling	Carbon degradation	Hemicellulose	superkingdom:Bacteria;phylum:Proteobacteria;class:Gammaproteobacteria;order:Alteromonadales;family:Alteromonadaceae;genus:Alteromonas;species:Alteromonas macleodii;	1.03453	1.21227	1.14147	1.11742	0	1.06386	0	0.983922	0	0	0	0	0.99124	0.959547	0.992142	1.02455
323358599	amyA	Carbon Cycling	Carbon degradation	Starch	superkingdom:Bacteria;phylum:Actinobacteria;class:Actinobacteria;order:Actinomycetales;family:Microbacteriaceae;genus:Microbacterium;species:Microbacterium testaceum;	1.08698	1.21069	1.09663	1.00988	1.08536	1.0415	1.09494	0.983571	0	0	0	0	0.943719	0.832402	0	0.954299
332637187	ppx	Phosphorus	Polyphosphate degradation	NA	superkingdom:Bacteria;phylum:Firmicutes;class:Bacilli;order:Lactobacillales;family:Leuconostocaceae;genus:Weissella;species:Weissella cibaria;	0.99161	1.18414	1.09427	1.04635	1.05232	1.01573	1.06262	1.00176	1.14112	1.10515	0	0	0	0.860149	0.876075	0
325545032	pme	Carbon Cycling	Carbon degradation	Pectin	superkingdom:Bacteria;phylum:Proteobacteria;class:Gammaproteobacteria;order:Xanthomonadales;family:Xanthomonadaceae;genus:Xanthomonas;species:Xanthomonas gardneri;	0.947362	0	0	1.02656	0	0	0	0	0	0	0	0	0.946199	0.876254	0	0
225045466	CsoS1_CcmK	Carbon Cycling	Carbon fixation	Bacterial Microcompartments	superkingdom:Bacteria;phylum:Firmicutes;class:Clostridia;order:Clostridiales;family:Clostridiaceae;genus:Clostridium;species:Clostridium asparagiforme;	1.00043	1.25096	1.16491	1.02639	1.11291	1.067	1.14157	1.06446	1.22828	0	1.26467	1.21711	1.02857	0.855544	0.926782	0
145233743	alpha_galactosidase_fungi	Carbon Cycling	Carbon degradation	Other	superkingdom:Eukaryota;kingdom:Fungi;phylum:Ascomycota;class:Eurotiomycetes;order:Eurotiales;family:Trichocomaceae;genus:Aspergillus;species:Aspergillus niger;	0.964566	0	1.12274	0	0	1.01813	1.06615	0	0	0	0	0	0	0	0	0
149360955	bphd	Organic Remediation	Aromatics	Polycyclic aromatics	superkingdom:Bacteria;phylum:Proteobacteria;class:Gammaproteobacteria;order:Alteromonadales;family:Alteromonadaceae;genus:Marinobacter;species:Marinobacter algicola;	1.06065	1.22397	1.15994	1.13233	0	1.07987	0	1.07507	0	1.18299	0	1.23244	1.00078	1.00768	0.998647	1.04415
355538761	ppx	Phosphorus	Polyphosphate degradation	NA	superkingdom:Bacteria;phylum:Proteobacteria;class:Alphaproteobacteria;order:Rhizobiales;family:Rhizobiaceae;genus:Agrobacterium;species:Agrobacterium tumefaciens;	1.12303	1.22967	1.20089	1.1616	1.1762	0	0	1.15137	1.26055	1.14548	1.32213	1.27116	1.11983	1.02857	1.03207	1.06706
254431984	terc	Metal Homeostasis	Tellurium	Detoxification	superkingdom:Bacteria;phylum:Cyanobacteria;order:Chroococcales;genus:Cyanobium;	1.06906	1.23885	1.14647	0.988381	1.09092	1.1021	1.12986	0.994541	1.18369	1.17229	0	1.29746	0	0.866054	0.904506	0
239593743	endochitinase	Carbon Cycling	Carbon degradation	Chitin	superkingdom:Eukaryota;kingdom:Fungi;phylum:Ascomycota;class:Eurotiomycetes;order:Onygenales;family:Ajellomycetaceae;genus:Ajellomyces;species:Ajellomyces dermatitidis;	1.07986	1.2295	1.13357	1.11611	0	1.09622	0	1.06395	1.18462	1.14104	1.24996	0	1.01541	0.973697	1.0036	1.03567
315497964	amyA	Carbon Cycling	Carbon degradation	Starch	superkingdom:Bacteria;phylum:Proteobacteria;class:Alphaproteobacteria;order:Caulobacterales;family:Caulobacteraceae;genus:Asticcacaulis;species:Asticcacaulis excentricus;	0	0	1.11964	0.973623	0	1.02698	1.11089	0.927135	0	0	0	0	0	0	0	0
126654931	amyA	Carbon Cycling	Carbon degradation	Starch	superkingdom:Bacteria;phylum:Cyanobacteria;order:Chroococcales;genus:Cyanothece;	0.973558	1.19973	1.12759	1.09679	0	1.0261	1.05679	1.02881	0	0	0	0	1.00355	0.946899	0.938748	0.995855
302581976	cysI	Sulfur	Other	NA	superkingdom:Bacteria;phylum:Proteobacteria;class:Betaproteobacteria;order:Gallionellales;family:Gallionellaceae;genus:Gallionella;species:Gallionella capsiferriformans;	1.04181	1.22209	1.12505	1.1577	0	1.02378	0	1.08504	0	0	0	0	0.985677	1.01116	1.00866	1.05039
372464312	Sir	Sulfur	sulfite reduction	NA	superkingdom:Eukaryota;kingdom:Fungi;phylum:Ascomycota;class:Saccharomycetes;order:Saccharomycetales;family:Saccharomycetaceae;genus:Kazachstania;species:Kazachstania africana;	1.11423	1.24043	1.13466	1.18048	0	1.09789	0	1.10642	1.15363	1.12225	0	0	1.06181	1.0373	1.04309	1.07018
336253837	Bacteriorhodopsin	Secondary metabolism	Pigments	Rhodopsin	superkingdom:Archaea;phylum:Euryarchaeota;class:Halobacteria;order:Halobacteriales;family:Halobacteriaceae;genus:Halopiger;species:Halopiger xanaduensis;	1.05561	1.24026	1.13155	1.16059	0	1.0747	0	1.06061	1.1345	1.14891	0	0	1.10947	0.993817	1.02614	1.05222
89512732	nifh	Nitrogen	Nitrogen fixation	NA	superkingdom:Bacteria;	1.03908	1.20754	1.14254	1.10913	0	1.0702	0	1.04064	0	0	0	0	0.985687	0.973091	0.988861	1.00352
169852960	glx	Carbon Cycling	Carbon degradation	Lignin	superkingdom:Eukaryota;kingdom:Fungi;phylum:Basidiomycota;class:Agaricomycetes;order:Agaricales;family:Psathyrellaceae;genus:Coprinopsis;species:Coprinopsis cinerea;	1.06608	1.20462	1.09917	1.08094	0	1.08222	1.10531	0.979574	1.15609	1.14522	0	1.22249	0.975807	0.948454	0.934461	1.01139
377539863	cda	Carbon Cycling	Carbon degradation	Starch	superkingdom:Bacteria;phylum:Proteobacteria;class:Gammaproteobacteria;order:Enterobacteriales;family:Enterobacteriaceae;genus:Escherichia;species:Escherichia hermannii;	1.0742	1.18986	1.10205	1.03483	0	1.02469	1.09919	1.02479	1.18832	1.09414	0	1.225	0.991005	0.938029	0.950135	1.00148
109452531	dsrB	Sulfur	sulfite reduction	NA	superkingdom:Bacteria;	1.13411	1.23293	1.11556	1.10167	0	1.08548	1.07647	1.15351	1.19721	1.22804	1.24585	0	1.0178	0.944334	1.12587	0.988355
375011841	ppx	Phosphorus	Polyphosphate degradation	NA	superkingdom:Bacteria;phylum:Bacteroidetes;class:Flavobacteriia;order:Flavobacteriales;family:Cryomorphaceae;genus:Owenweeksia;species:Owenweeksia hongkongensis;	1.10558	1.23837	1.17269	1.20034	0	1.11515	0	1.06217	1.17584	1.15983	0	1.28546	1.06603	1.02689	1.0738	1.09431
357412723	ppx	Phosphorus	Polyphosphate degradation	NA	superkingdom:Bacteria;phylum:Actinobacteria;class:Actinobacteria;order:Actinomycetales;family:Streptomycetaceae;genus:Streptomyces;species:Streptomyces flavogriseus;	1.05668	1.21319	1.13049	1.12225	0	1.06685	0	1.05897	0	0	0	0	0.960477	0.982541	0.982319	1.03554
71905239	nifh	Nitrogen	Nitrogen fixation	NA	superkingdom:Bacteria;phylum:Chloroflexi;class:Chloroflexi;order:Chloroflexales;family:Oscillochloridaceae;genus:Oscillochloris;	0.993979	1.22698	1.12243	1.07654	1.09796	1.05435	1.08752	1.02518	0	0	0	0	0.964497	0.890268	0.896492	0
94471193	narg	Nitrogen	Denitrification	NA	superkingdom:Bacteria;	1.00565	1.17913	1.12427	1.11716	0	1.02242	1.07976	1.0459	0	0	0	0	0.986922	0.958169	0.950705	1.01574
171691651	glucoamylase	Carbon Cycling	Carbon degradation	Starch	superkingdom:Eukaryota;kingdom:Fungi;phylum:Ascomycota;class:Sordariomycetes;order:Sordariales;family:Lasiosphaeriaceae;genus:Podospora;species:Podospora anserina;	1.02209	1.20975	1.08839	1.08237	0	1.08184	1.11093	0.990794	1.15373	1.14652	0	0	1.01428	0.910226	0.943823	0.981705
320529970	xyla	Carbon Cycling	Carbon degradation	Hemicellulose	superkingdom:Bacteria;phylum:Firmicutes;class:Negativicutes;order:Selenomonadales;family:Veillonellaceae;genus:Selenomonas;species:Selenomonas artemidis;	1.03086	1.18663	1.12702	1.11947	0	1.06549	0	1.01553	0	0	0	0	0.99191	0.992548	0.943258	0.993805
357019621	cutinase	Carbon Cycling	Carbon degradation	Cutin	superkingdom:Bacteria;phylum:Actinobacteria;class:Actinobacteria;order:Actinomycetales;family:Mycobacteriaceae;genus:Mycobacterium;species:Mycobacterium thermoresistibile;	0.989664	0	1.13293	0	1.06926	0	0	0.938544	0	0	0	0	0	0	0	0
288545029	amyA	Carbon Cycling	Carbon degradation	Starch	superkingdom:Bacteria;phylum:Firmicutes;class:Bacilli;order:Bacillales;family:Bacillaceae;genus:Bacillus;species:Bacillus pseudofirmus;	1.04584	1.23658	1.12566	1.13844	0	1.06405	0	1.06165	1.13975	1.15693	0	1.2373	1.0677	0.993781	1.01323	1.02848
160917833	nosz	Nitrogen	Denitrification	NA	superkingdom:Bacteria;	1.034	1.18566	1.15278	1.10923	0	1.06687	1.08579	0.985028	1.15145	1.1455	0	1.23314	0	0.965721	0.988285	0.997856
164508698	nosz	Nitrogen	Denitrification	NA		1.01971	1.22069	1.1875	1.16666	0	1.06361	0	1.06905	0	0	0	0	1.01336	1.01864	1.01189	1.06603
73763130	nirk	Nitrogen	Denitrification	NA	superkingdom:Bacteria;	1.03119	1.20495	1.14213	1.0895	1.12197	0	1.077	1.05792	1.15701	1.11857	1.26174	1.22552	1.03276	0.950068	0.933358	0.999273
139003215	nifh	Nitrogen	Nitrogen fixation	NA	superkingdom:Bacteria;	1.01557	1.20738	1.10077	1.11889	0	1.027	0	1.06705	0	0	0	0	0.936451	0.962177	0.977243	1.00706
214030141	pgk	Carbon Cycling	Carbon fixation	Calvin cycle	superkingdom:Bacteria;phylum:Proteobacteria;class:Alphaproteobacteria;order:Rhodobacterales;family:Rhodobacteraceae;genus:Ruegeria;	1.06905	1.17716	1.12598	1.05036	0	1.07499	1.07329	1.0478	1.19484	1.12932	0	0	0	0.938573	0.963934	0.971679
332880342	RgaE	Carbon Cycling	Carbon degradation	Pectin	superkingdom:Bacteria;phylum:Bacteroidetes;class:Flavobacteriia;order:Flavobacteriales;family:Flavobacteriaceae;genus:Capnocytophaga;species:Capnocytophaga sp. oral taxon 329;	1.0374	1.16587	1.09472	1.03141	0	1.01784	0	1.02389	1.16985	1.17601	1.20943	0	1.00091	0.926458	0.928498	0.960125
40740069	rgh	Carbon Cycling	Carbon degradation	Pectin	superkingdom:Eukaryota;kingdom:Fungi;phylum:Ascomycota;class:Eurotiomycetes;order:Eurotiales;family:Trichocomaceae;genus:Emericella;species:Emericella nidulans;	1.09687	1.24542	1.18841	1.19578	0	1.12508	0	1.1273	0	0	0	0	1.04588	1.0517	1.0483	1.10434
83944274	poba	Organic Remediation	Aromatics	Aromatic carboxylic acid	superkingdom:Bacteria;phylum:Proteobacteria;class:Alphaproteobacteria;order:Rhodobacterales;family:Rhodobacteraceae;genus:Sulfitobacter;	1.02398	1.18965	1.1459	1.1122	1.07432	0	1.09906	1.05621	0	0	0	0	1.01904	0.953618	0.953355	1.02972
323128126	CsoS1_CcmK	Carbon Cycling	Carbon fixation	Bacterial Microcompartments	superkingdom:Bacteria;phylum:Firmicutes;class:Bacilli;order:Lactobacillales;family:Streptococcaceae;genus:Streptococcus;species:Streptococcus dysgalactiae;	0.993491	1.18796	1.13529	1.04433	0	1.021	1.06689	1.02403	0	0	0	0	0.930987	0.931897	0.922226	0.997653
238844363	tannase_Cdeg	Carbon Cycling	Carbon degradation	Tannins	superkingdom:Eukaryota;kingdom:Fungi;phylum:Ascomycota;class:Eurotiomycetes;order:Onygenales;family:Arthrodermataceae;genus:Arthroderma;species:Arthroderma otae;	1.08285	1.27888	1.1333	1.16235	0	1.095	0	1.12293	1.15569	1.12879	1.26561	0	1.01277	1.01914	1.05985	1.07032
117994857	terc	Metal Homeostasis	Tellurium	Detoxification	superkingdom:Bacteria;phylum:Chloroflexi;class:Chloroflexi;order:Chloroflexales;family:Chloroflexaceae;genus:Chloroflexus;species:Chloroflexus aggregans;	1.05874	1.19867	1.15004	1.10154	0	1.07871	0	1.03284	1.17307	1.18476	1.21781	0	1.00104	0.975176	0.98559	1.01963
291277318	napa	Nitrogen	Dissimilatory N reduction	NA	superkingdom:Bacteria;phylum:Proteobacteria;class:Epsilonproteobacteria;order:Campylobacterales;family:Helicobacteraceae;genus:Helicobacter;species:Helicobacter mustelae;	1.03003	1.21052	1.12809	1.12536	1.0799	0	0	1.00935	1.17384	1.10621	0	1.21873	1.06365	0.975531	0.97828	1.00695
73534161	nifh	Nitrogen	Nitrogen fixation	NA	superkingdom:Bacteria;	1.06237	1.20414	1.09197	1.09828	0	1.06607	0	1.01448	1.15447	0	0	1.23002	1.01218	0.979532	0.941158	1.00746
238711180	cueo	Metal Homeostasis	Copper	Detoxification	superkingdom:Bacteria;phylum:Proteobacteria;class:Gammaproteobacteria;order:Enterobacteriales;family:Enterobacteriaceae;genus:Yersinia;species:Yersinia rohdei;	1.05709	1.2491	1.13675	1.15952	0	1.09864	1.09711	1.04245	0	1.0946	1.2415	0	1.03935	1.00283	1.02797	1.04704
385739146	mdlc	Organic Remediation	Aromatics	Aromatic carboxylic acid	superkingdom:Bacteria;phylum:Proteobacteria;class:Alphaproteobacteria;order:Rhizobiales;family:Bradyrhizobiaceae;genus:Bradyrhizobium;	1.05705	1.30202	1.17971	1.16718	0	1.09531	0	1.10942	0	0	0	0	0.996469	1.05466	1.06072	1.09541
158110467	cdh	Carbon Cycling	Carbon degradation	Terpenes	superkingdom:Bacteria;phylum:Actinobacteria;class:Actinobacteria;order:Actinomycetales;family:Frankiaceae;genus:Frankia;	1.03102	1.20018	1.09399	1.05374	0	1.06644	1.102	0.980135	1.15078	1.13952	0	1.23807	0.955209	0.941996	0.91405	0.975018
261857025	narg	Nitrogen	Denitrification	NA	superkingdom:Bacteria;	1.00578	1.19601	1.08746	1.03869	0	1.03013	0	0.977636	0	1.15776	1.28907	0	0.970055	0.919976	0.939615	0.944343
226319417	mer	Metal Homeostasis	Mercury	Detoxification	superkingdom:Bacteria;phylum:Deinococcus-Thermus;class:Deinococci;order:Deinococcales;family:Deinococcaceae;genus:Deinococcus;species:Deinococcus deserti;	1.09131	1.28573	1.12586	1.1761	0	1.09555	0	1.12115	1.18158	1.27294	1.36749	0	1.02719	1.04563	1.04025	1.09157
346992750	ppx	Phosphorus	Polyphosphate degradation	NA	superkingdom:Bacteria;phylum:Proteobacteria;class:Alphaproteobacteria;order:Rhodobacterales;family:Rhodobacteraceae;genus:Ruegeria;	1.04768	1.1967	1.10439	0.996997	0	1.0888	1.06592	0.981599	0	0	0	0	0.937372	0.904176	0.907623	0.956553
329851585	ara	Carbon Cycling	Carbon degradation	Hemicellulose	superkingdom:Bacteria;phylum:Proteobacteria;class:Alphaproteobacteria;order:Caulobacterales;family:Caulobacteraceae;genus:Asticcacaulis;species:Asticcacaulis biprosthecium;	1.02895	1.22472	1.14346	1.08616	0	1.09355	1.09574	0.964269	0	1.1361	1.28384	0	0.990883	0.930871	1.00494	1.00006
54027835	arsc	Metal Homeostasis	Arsenic	Detoxification	superkingdom:Bacteria;phylum:Actinobacteria;class:Actinobacteria;order:Actinomycetales;family:Nocardiaceae;genus:Nocardia;species:Nocardia farcinica;	1.04157	1.30197	1.14989	1.11793	0	1.10476	0	1.05343	0	0	0	0	0.964157	1.0226	1.01348	1.04907
46307858	dsra	Sulfur	sulfite reduction	NA	superkingdom:Bacteria;	0.977935	1.19269	1.10092	0.989305	0	1.03649	1.07491	1.00186	1.16065	1.16804	0	0	0.94625	0.905097	0.900596	0.909647
18034325	dsra	Sulfur	sulfite reduction	NA	superkingdom:Bacteria;phylum:Firmicutes;class:Clostridia;order:Clostridiales;family:Peptococcaceae;genus:Desulfotomaculum;	1.01389	1.20093	1.12112	1.06385	1.16724	1.04794	1.09348	0.996932	1.18726	1.13262	0	1.26369	0	0.824105	0.886909	0
385738489	amyA	Carbon Cycling	Carbon degradation	Starch	superkingdom:Bacteria;phylum:Proteobacteria;class:Alphaproteobacteria;order:Rhizobiales;family:Bradyrhizobiaceae;genus:Bradyrhizobium;	0	1.36824	1.27481	1.13082	0	1.18736	1.25551	1.03944	0	1.31832	1.3917	1.40911	0	0	0.973629	0.983126
336393577	ppx	Phosphorus	Polyphosphate degradation	NA	superkingdom:Bacteria;phylum:Firmicutes;class:Bacilli;order:Lactobacillales;family:Lactobacillaceae;genus:Lactobacillus;species:Lactobacillus coryniformis;	1.00237	1.17215	1.09032	1.06145	0	1.03636	0	0.998513	0	0	0	0	0.965562	0.926826	0.889904	0.98225
89512796	nifh	Nitrogen	Nitrogen fixation	NA	superkingdom:Bacteria;	1.05886	1.1845	1.08608	1.04506	0	1.07385	1.06934	0.983971	1.17501	1.11933	1.23181	1.23294	0.968606	0.941078	0.922726	0.957994
311098480	amyA	Carbon Cycling	Carbon degradation	Starch	superkingdom:Bacteria;phylum:Firmicutes;class:Bacilli;order:Lactobacillales;family:Streptococcaceae;genus:Streptococcus;species:Streptococcus downei;	1.07383	1.24545	1.14661	1.1485	0	1.10501	0	1.09227	1.18809	1.15393	1.24512	0	0.993225	1.01968	1.01897	1.052
189421715	ben_bcla	virulence	NA	NA	superkingdom:Bacteria;phylum:Proteobacteria;class:Deltaproteobacteria;order:Desulfuromonadales;family:Geobacteraceae;genus:Geobacter;species:Geobacter lovleyi;	1.03558	1.20194	1.0822	0.981184	1.07918	1.02906	0	0	0	1.19402	1.22059	1.2069	0	0.861501	0.83543	0
77965304	nbac	Organic Remediation	Aromatics	Nitoaromatics	superkingdom:Bacteria;phylum:Proteobacteria;class:Betaproteobacteria;order:Burkholderiales;family:Burkholderiaceae;genus:Burkholderia;	1.02117	1.26511	1.09605	1.13979	0	1.03069	0	1.04604	0	0	0	0	0	0.998534	1.00635	1.04614
384065483	xyla	Carbon Cycling	Carbon degradation	Hemicellulose	superkingdom:Bacteria;phylum:Bacteroidetes;class:Cytophagia;order:Cytophagales;family:Cytophagaceae;genus:Fibrella;species:Fibrella aestuarina;	1.00737	1.18828	1.09028	1.04963	1.06225	1.02784	0	1.02274	0	0	0	0	0.969891	0.880432	0.8782	0
327393564	cellobiase	Carbon Cycling	Carbon degradation	Cellulose	superkingdom:Bacteria;phylum:Proteobacteria;class:Gammaproteobacteria;order:Enterobacteriales;family:Enterobacteriaceae;genus:Pantoea;species:Pantoea ananatis;	1.00497	1.16835	1.10613	1.08035	0	1.05537	1.08163	1.01081	0	0	0	0	0.972722	0.946713	0.898185	0.9791
160934473	endoglucanase	Carbon Cycling	Carbon degradation	Cellulose	superkingdom:Bacteria;phylum:Firmicutes;class:Clostridia;order:Clostridiales;family:Clostridiaceae;genus:Clostridium;species:Clostridium leptum;	1.01351	1.19258	1.09774	1.00065	1.08352	1.04027	0	0.94391	0	1.09859	0	1.21727	0	0.855085	0.831614	0
2760119	amyA	Carbon Cycling	Carbon degradation	Starch	superkingdom:Bacteria;phylum:Firmicutes;class:Bacilli;order:Lactobacillales;family:Streptococcaceae;genus:Streptococcus;	1.0497	1.21524	1.16838	1.17808	0	1.09122	1.08444	1.06344	0	1.14189	1.22112	0	1.10373	1.01401	1.02568	1.0636
94470897	nifh	Nitrogen	Nitrogen fixation	NA	superkingdom:Bacteria;	1.04987	1.22509	1.09212	1.09938	0	1.05983	0	1.04924	0	0	0	0	1.0306	0.972306	1.00763	0.974458
254029680	narb	Nitrogen	Assimilatory N reduction	NA	superkingdom:Bacteria;	1.05392	1.22716	1.15309	1.08319	0	1.09356	1.1066	1.05441	0	0	0	0	0.970053	0.9961	0.964125	1.02408
237499907	arylest	Organic Remediation	Aromatics	Other aromatics	superkingdom:Bacteria;phylum:Proteobacteria;class:Gammaproteobacteria;order:Aeromonadales;family:Aeromonadaceae;genus:Tolumonas;species:Tolumonas auensis;	1.03267	1.16767	1.08089	1.08323	0	1.03323	0	0.985503	0	0	0	0	0.96409	0.939567	0.930337	0.984382
154275480	phospholipase_B_fungi	virulence	degradation	NA	superkingdom:Eukaryota;kingdom:Fungi;phylum:Ascomycota;class:Eurotiomycetes;order:Onygenales;family:Ajellomycetaceae;genus:Ajellomyces;species:Ajellomyces capsulatus;	0.981656	1.20824	1.09625	0.991135	0	1.05804	1.13186	0.958613	1.1476	1.40968	1.56356	1.22293	0.932193	0.898433	0.87628	0.946261
407749818	arylest	Organic Remediation	Aromatics	Other aromatics	superkingdom:Bacteria;phylum:Proteobacteria;class:Alphaproteobacteria;order:Rhizobiales;family:Rhizobiaceae;genus:Agrobacterium;species:Agrobacterium albertimagni;	0.973916	0	1.09039	0	0	1.01336	1.10317	0	0	0	0	0	0	0	0	0
354960423	pme	Carbon Cycling	Carbon degradation	Pectin	superkingdom:Bacteria;phylum:Proteobacteria;class:Alphaproteobacteria;order:Rhizobiales;family:Bradyrhizobiaceae;genus:Bradyrhizobium;species:Bradyrhizobium japonicum;	1.0468	1.19266	1.10007	1.08718	0	1.07812	1.06961	0.964136	0	0	0	0	0.961643	0.95397	0.933395	1.00145
119396000	chnb	Organic Remediation	Other Hydrocarbons	NA	superkingdom:Eukaryota;kingdom:Fungi;phylum:Ascomycota;class:Eurotiomycetes;order:Eurotiales;family:Trichocomaceae;genus:Aspergillus;species:Aspergillus clavatus;	1.00697	1.17221	1.10493	1.04858	0	1.04045	0	0.949271	0	0	0	0	0.940748	0.935846	0.903408	0.970484
34017142	dsra	Sulfur	sulfite reduction	NA	superkingdom:Bacteria;	0.999586	1.19597	1.10159	1.06503	0	1.05021	1.10984	1.03249	0	0	0	0	0.998142	0.936559	0.918661	0.981798
251845081	ara	Carbon Cycling	Carbon degradation	Hemicellulose	superkingdom:Bacteria;phylum:Firmicutes;class:Bacilli;order:Bacillales;family:Paenibacillaceae;genus:Paenibacillus;species:Paenibacillus sp. oral taxon 786;	1.04985	1.16985	1.07935	1.02382	0	1.00306	1.07353	1.01886	0	0	0	0	0.924728	0.887751	1.04759	0.900148
62825547	nifh	Nitrogen	Nitrogen fixation	NA	superkingdom:Bacteria;	0.988264	1.17688	1.10573	1.09488	1.0512	0	0	1.01459	0	0	0	0	1.01934	0.926635	0.927578	0.986996
221210608	catechol_b	Organic Remediation	Aromatics	Other aromatics	superkingdom:Bacteria;phylum:Proteobacteria;class:Betaproteobacteria;order:Burkholderiales;family:Burkholderiaceae;genus:Burkholderia;species:Burkholderia multivorans;	0	0	1.10437	0.992124	0	1.05583	1.08849	0.935754	1.1812	1.16064	1.2605	1.22797	0	0	0	0
23867874	nifh	Nitrogen	Nitrogen fixation	NA	superkingdom:Bacteria;	0.963378	1.283	1.13975	0.992416	1.09984	1.08813	1.11697	1.01853	1.23361	1.20827	0	1.30119	0	0.827143	0.893328	0
110808296	dsrB	Sulfur	sulfite reduction	NA	superkingdom:Bacteria;phylum:Firmicutes;class:Clostridia;order:Clostridiales;family:Peptococcaceae;genus:Desulfotomaculum;	0.996843	1.17315	1.09021	1.0184	0	1.03378	0	0.994653	0	0	0	0	0.933452	0.902242	0.897596	0.950132
88818066	glucoamylase	Carbon Cycling	Carbon degradation	Starch	superkingdom:Bacteria;phylum:Proteobacteria;class:Gammaproteobacteria;order:Alteromonadales;family:Pseudoalteromonadaceae;genus:Pseudoalteromonas;species:Pseudoalteromonas tunicata;	1.04847	1.19135	1.10426	1.0823	0	1.06862	0	0.991406	1.17724	1.10972	1.23204	0	0.946686	0.962188	0.951666	0.986258
29827104	mhpa	Organic Remediation	Aromatics	Aromatic carboxylic acid	superkingdom:Bacteria;phylum:Actinobacteria;class:Actinobacteria;order:Actinomycetales;family:Streptomycetaceae;genus:Streptomyces;species:Streptomyces avermitilis;	0.991014	1.24721	1.14271	0.993725	1.06929	1.05696	0	0.955596	1.15992	1.30716	1.36671	1.22906	0.91505	0.936351	0.841552	0
151302138	aps_apra	Sulfur	adenylylsulfate reductase	NA	superkingdom:Bacteria;phylum:Proteobacteria;class:Deltaproteobacteria;order:Desulfovibrionales;family:Desulfovibrionaceae;genus:Desulfovibrio;	1.04187	1.18993	1.11874	1.11535	0	1.06549	0	1.04157	0	0	0	0	0.993558	0.960439	0.96933	1.02335
323365268	nifh	Nitrogen	Nitrogen fixation	NA		1.05741	1.23553	1.18124	1.12264	0	1.09329	1.10306	1.00606	1.27678	1.11898	1.23667	1.29506	1.00785	0.995477	1.04807	1.04592
16304333	exoglucanase	Carbon Cycling	Carbon degradation	Cellulose	superkingdom:Eukaryota;kingdom:Fungi;phylum:Basidiomycota;class:Agaricomycetes;order:Polyporales;family:Lentinaceae;genus:Lentinus;	1.03886	1.21673	1.13896	1.17461	0	1.07491	1.08088	1.05133	0	0	0	0	1.01641	0.994862	1.01473	1.06382
298719883	PRI	Carbon Cycling	Carbon fixation	Calvin cycle	superkingdom:Bacteria;phylum:Proteobacteria;class:Betaproteobacteria;order:Burkholderiales;family:Comamonadaceae;genus:Comamonas;species:Comamonas testosteroni;	0.998426	1.1752	1.10629	1.01346	0	1.02995	0	0.980666	0	0	0	0	0.947614	0.905336	0.882036	0.986323
311741568	amyA	Carbon Cycling	Carbon degradation	Starch	superkingdom:Bacteria;phylum:Actinobacteria;class:Actinobacteria;order:Actinomycetales;family:Corynebacteriaceae;genus:Corynebacterium;species:Corynebacterium pseudogenitalium;	1.04277	1.21235	1.09671	1.11497	0	1.03981	0	1.0326	0	0	0	0	0	0.981819	0.97711	1.0221
375317502	amie	Organic Remediation	Aromatics	Other aromatics	superkingdom:Bacteria;phylum:Proteobacteria;class:Epsilonproteobacteria;order:Campylobacterales;family:Helicobacteraceae;genus:Helicobacter;species:Helicobacter bizzozeronii;	0.979702	0	1.08461	0	0	1.01809	0	0.972882	0	0	0	0	0	0	0	0
302550562	pectinase (pectate_lyase)	Carbon Cycling	Carbon degradation	Pectin	superkingdom:Bacteria;phylum:Actinobacteria;class:Actinobacteria;order:Actinomycetales;family:Streptomycetaceae;genus:Streptomyces;species:Streptomyces viridochromogenes;	1.1042	1.20748	1.15618	1.15494	1.15968	0	0	1.10588	1.20438	1.15409	0	1.24747	1.07597	1.00094	1.02408	1.03188
156857749	aps_apra	Sulfur	adenylylsulfate reductase	NA	superkingdom:Bacteria;	1.00017	1.17593	1.08791	1.04033	0	1.02137	1.09981	0.979534	0	0	0	0	0.961765	0.919532	0.912353	0.965574
67538568	endochitinase	Carbon Cycling	Carbon degradation	Chitin	superkingdom:Eukaryota;kingdom:Fungi;phylum:Ascomycota;class:Eurotiomycetes;order:Eurotiales;family:Trichocomaceae;genus:Emericella;species:Emericella nidulans;	0.991927	1.19086	1.12382	0.999298	1.07557	1.06129	1.12619	0.976336	1.14803	1.11154	0	1.21065	0.946359	0.831385	0.85258	0
149174169	nitro	Organic Remediation	Others	NA	superkingdom:Bacteria;phylum:Planctomycetes;class:Planctomycetacia;order:Planctomycetales;family:Planctomycetaceae;genus:Planctomyces;species:Planctomyces maris;	1.02786	1.18478	1.12062	0.978568	1.0781	1.02892	1.09886	0.932735	0	0	0	0	0	0.875623	0.845685	0
150392261	CsoS1_CcmK	Carbon Cycling	Carbon fixation	Bacterial Microcompartments	superkingdom:Bacteria;phylum:Firmicutes;class:Clostridia;order:Clostridiales;family:Clostridiaceae;genus:Alkaliphilus;species:Alkaliphilus metalliredigens;	1.08977	1.29139	1.15638	1.19927	0	1.1211	0	1.1298	0	0	0	0	1.06902	1.06121	1.06676	1.11088
222440339	soxY	Sulfur	Sulfur Oxidation	NA	superkingdom:Bacteria;phylum:Proteobacteria;class:Alphaproteobacteria;order:Rhodobacterales;family:Rhodobacteraceae;genus:Labrenzia;species:Labrenzia alexandrii;	1.0839	1.18831	1.10414	1.1252	1.08896	0	0	1.10869	1.18483	1.1085	1.24128	1.23972	1.06501	0.967795	0.986643	1.02267
188583429	scnabc	Organic Remediation	Others	NA	superkingdom:Bacteria;phylum:Proteobacteria;class:Alphaproteobacteria;order:Rhizobiales;family:Methylobacteriaceae;genus:Methylobacterium;species:Methylobacterium populi;	1.04902	1.19022	1.105	1.08315	1.09816	0	0	1.05381	1.20102	1.14835	1.28137	1.20958	1.04172	0.950796	0.959315	0.965256
313128042	mdh	Carbon Cycling	Carbon fixation	Reductive tricarboxylic acid cycle	superkingdom:Bacteria;phylum:Proteobacteria;class:Epsilonproteobacteria;order:Campylobacterales;family:Helicobacteraceae;genus:Helicobacter;species:Helicobacter cinaedi;	0.943044	1.20876	1.15199	1.15062	0	1.05292	0	1.04996	1.18513	1.16177	1.32425	0	0.970025	0.974403	0.981469	0.998551
380732198	cellobiase	Carbon Cycling	Carbon degradation	Cellulose	superkingdom:Bacteria;phylum:Proteobacteria;class:Deltaproteobacteria;order:Myxococcales;family:Myxococcaceae;genus:Corallococcus;species:Corallococcus coralloides;	0.970086	1.19191	1.16519	1.09448	0	1.06019	0	1.0404	0	0	0	0	0.996948	0.940517	0.953104	1.01266
139003375	nifh	Nitrogen	Nitrogen fixation	NA	superkingdom:Bacteria;	1.0716	1.25864	1.08725	1.16466	0	1.07967	0	1.10576	0	0	0	0	0.971781	1.01236	1.01619	1.05911
165880017	exoglucanase	Carbon Cycling	Carbon degradation	Cellulose	superkingdom:Eukaryota;kingdom:Fungi;	1.0745	1.19961	1.10649	1.03416	0	1.0622	1.1033	1.00944	0	0	0	0	0.985226	0.92864	0.979646	0.98813
77545776	nifh	Nitrogen	Nitrogen fixation	NA	superkingdom:Bacteria;phylum:Proteobacteria;class:Deltaproteobacteria;order:Desulfuromonadales;family:Pelobacteraceae;genus:Pelobacter;species:Pelobacter carbinolicus;	1.0263	1.21268	1.11024	1.11237	0	1.08372	1.12307	1.03563	0	0	0	0	1.03927	0.937634	0.961835	1.03414
99083269	nifh	Nitrogen	Nitrogen fixation	NA	superkingdom:Bacteria;	1.03354	1.18472	1.09009	1.06723	1.0858	0	0	1.03276	1.18999	1.08664	0	1.258	0.976054	0.911246	0.938152	0.974724
375096395	terc	Metal Homeostasis	Tellurium	Detoxification	superkingdom:Bacteria;phylum:Actinobacteria;class:Actinobacteria;order:Actinomycetales;family:Pseudonocardiaceae;genus:Saccharomonospora;species:Saccharomonospora marina;	0.996228	1.18205	1.07786	1.08398	0	1.01673	0	1.01029	0	0	0	0	0.990821	0.915077	0.937582	0.996358
291177410	axe	Carbon Cycling	Carbon degradation	Cellulose	superkingdom:Eukaryota;kingdom:Fungi;phylum:Ascomycota;class:Eurotiomycetes;order:Onygenales;family:Arthrodermataceae;genus:Arthroderma;species:Arthroderma benhamiae;	1.03158	1.17744	1.15223	1.07119	0	1.02164	0	1.04749	1.14087	1.11247	0	1.22773	1.05104	0.981624	0.950396	1.02763
226721678	ppk	Phosphorus	Polyphosphate synthesis	NA	superkingdom:Bacteria;phylum:Proteobacteria;class:Gammaproteobacteria;order:Pseudomonadales;family:Pseudomonadaceae;genus:Azotobacter;species:Azotobacter vinelandii;	1.06062	1.21321	1.09034	1.1402	0	1.05487	0	1.09809	0	0	0	0	0.959459	0.983735	1.01093	1.02209
284073132	actin_Viridiplantae	Other	Phylogenetic	NA	superkingdom:Eukaryota;kingdom:Viridiplantae;phylum:Chlorophyta;class:Ulvophyceae;order:Cladophorales;family:Siphonocladaceae;genus:Boodlea;	1.0091	1.21718	1.09693	1.12106	0	1.06042	0	1.00612	0	0	0	0	1.02799	0.955068	0.978361	1.00268
29466084	norb	Nitrogen	Denitrification	NA	superkingdom:Bacteria;	1.08044	1.17968	1.13349	1.12834	0	1.01757	0	1.0334	0	1.10598	0	1.22051	1.03127	1.00377	1.03744	1.03534
388002615	linb	Organic Remediation	Pesticides related compound	NA	superkingdom:Bacteria;phylum:Proteobacteria;class:Gammaproteobacteria;order:Pseudomonadales;family:Pseudomonadaceae;genus:Pseudomonas;species:Pseudomonas fluorescens;	1.07491	1.2135	1.12868	0.977754	1.08549	1.06081	0	0.941653	1.15811	1.16316	0	0	0	0.874987	0.914151	0
351731530	tktA	Carbon Cycling	Carbon fixation	Calvin cycle	superkingdom:Bacteria;phylum:Proteobacteria;class:Betaproteobacteria;order:Burkholderiales;family:Comamonadaceae;genus:Acidovorax;species:Acidovorax radicis;	1.03304	1.18742	1.10641	1.14953	0	1.05524	0	1.04741	0	0	0	0	0.970526	0.993085	0.972655	1.01789
218645705	phytase	Phosphorus	Phytic acid hydrolysis	NA	superkingdom:Bacteria;phylum:Proteobacteria;class:Gammaproteobacteria;order:Enterobacteriales;family:Enterobacteriaceae;genus:Buttiauxella;	1.12836	1.32263	1.2758	1.14401	1.29907	1.20158	1.29998	0	1.30884	1.32276	1.43112	1.39887	1.10307	0	1.00371	1.02753
256378976	pme	Carbon Cycling	Carbon degradation	Pectin	superkingdom:Bacteria;phylum:Actinobacteria;class:Actinobacteria;order:Actinomycetales;family:Pseudonocardiaceae;genus:Actinosynnema;species:Actinosynnema mirum;	1.15595	1.44565	1.28479	1.1542	1.30203	1.26055	1.32336	1.24884	1.44413	1.34051	1.50025	1.42676	1.15765	0	1.06527	1.11648
295112210	fthfs	Carbon Cycling	Carbon fixation	Reductive acetyl–CoA pathway	superkingdom:Bacteria;phylum:Synergistetes;	0.963331	0	1.08887	0	0	1.00886	1.08966	0	0	0	0	0	0	0	0	0
295441635	pectinase (pectate_lyase)	Carbon Cycling	Carbon degradation	Pectin	superkingdom:Bacteria;phylum:Proteobacteria;class:Betaproteobacteria;order:Burkholderiales;family:Burkholderiaceae;genus:Burkholderia;	1.054	1.21911	1.10838	1.12718	0	1.08483	1.10129	0.995383	0	0	0	0	0.999669	0.978774	0.975625	1.04042
262372183	GAPDH_Calvin	Carbon Cycling	Carbon fixation	Calvin cycle	superkingdom:Bacteria;phylum:Proteobacteria;class:Gammaproteobacteria;order:Pseudomonadales;family:Moraxellaceae;genus:Acinetobacter;species:Acinetobacter junii;	1.02702	1.15748	1.14619	1.17068	1.09107	0	0	1.04613	0	0	0	0	1.04495	0.964666	1.01563	0.999984
198255066	xyla	Carbon Cycling	Carbon degradation	Hemicellulose	superkingdom:Bacteria;phylum:Proteobacteria;class:Alphaproteobacteria;order:Rhodobacterales;family:Rhodobacteraceae;genus:Octadecabacter;species:Octadecabacter antarcticus;	0.952425	1.16997	1.08385	1.01567	0	1.04243	1.08998	0.967075	0	0	0	0	0	0.885731	0.883164	0.911664
212533279	ara	Carbon Cycling	Carbon degradation	Hemicellulose	superkingdom:Eukaryota;kingdom:Fungi;phylum:Ascomycota;class:Eurotiomycetes;order:Eurotiales;family:Trichocomaceae;genus:Penicillium;species:Penicillium marneffei;	1.07789	1.22119	1.1065	1.1282	0	1.10449	1.11121	1.03152	0	1.09757	0	1.22105	1.03163	0.970242	0.994636	1.04372
23392977	nirs	Nitrogen	Denitrification	NA	superkingdom:Bacteria;	1.06266	1.21787	1.11363	1.13841	0	1.05481	0	1.04518	0	0	0	0	0	1.00927	0.99501	1.05297
269100062	fthfs	Carbon Cycling	Carbon fixation	Reductive acetyl–CoA pathway	superkingdom:Bacteria;phylum:Synergistetes;class:Synergistia;order:Synergistales;family:Synergistaceae;genus:Thermanaerovibrio;species:Thermanaerovibrio acidaminovorans;	1.03954	1.28744	1.1451	0.979944	1.14086	1.06338	1.09482	1.00176	1.22946	0	0	1.31458	0	0.899037	0.908529	0
117188459	nitrate_reductase	nitrogen	N Assimilation	NA	superkingdom:Eukaryota;	1.03907	1.25882	1.1598	1.14501	0	1.10032	1.06641	1.03637	1.2124	1.13556	1.22696	1.23806	1.03959	1.00267	1.0302	1.06718
170027531	napa	Nitrogen	Dissimilatory N reduction	NA	superkingdom:Bacteria;	1.03822	1.21057	1.13869	1.13757	1.10156	0	0	1.10343	1.1848	1.10717	1.2667	1.21501	1.08919	1.00657	0.979036	1.01675
388556628	mcra	Carbon Cycling	Methane	Methanogenesis	superkingdom:Archaea;	0.982979	1.2003	1.10652	1.0064	1.10366	0	0	1.01223	0	0	0	0	1.02657	0.886947	0.887931	0.939338
213536663	exoglucanase	Carbon Cycling	Carbon degradation	Cellulose	superkingdom:Eukaryota;kingdom:Fungi;	1.08112	1.19024	1.15456	1.18238	1.10068	0	0	1.12237	0	1.10171	0	1.24824	1.08487	1.02427	1.04163	1.04166
94983227	silicon_transporter	Metal Homeostasis	Silicon	Transport		1.03909	1.20868	1.09612	1.13135	0	1.03791	0	0.956216	0	0	0	0	1.00073	0.965643	1.00019	1.03819
226347018	nosz	Nitrogen	Denitrification	NA	superkingdom:Bacteria;	1.04756	1.24386	1.12246	1.13012	0	1.05298	0	1.04722	0	0	0	0	0.96549	1.01137	1.00983	1.05388
385654577	mcra	Carbon Cycling	Methane	Methanogenesis	superkingdom:Archaea;	1.06058	1.32981	1.28009	1.00481	1.27879	1.26813	1.28615	1.24227	1.26244	0	1.20572	1.3217	0	0.838709	0.906796	0
384066927	amyA	Carbon Cycling	Carbon degradation	Starch	superkingdom:Bacteria;phylum:Bacteroidetes;class:Cytophagia;order:Cytophagales;family:Cytophagaceae;genus:Fibrella;species:Fibrella aestuarina;	1.06375	1.26736	1.16375	1.20371	0	1.11227	0	1.15179	0	0	0	0	1.01436	1.04665	1.05157	1.11112
76253301	nosz	Nitrogen	Denitrification	NA	superkingdom:Bacteria;	1.04716	1.26402	1.15764	1.15596	0	1.09981	0	1.125	1.1749	1.16974	1.28308	0	0.993601	1.02927	1.04012	1.06101
212540762	lactase_fungi	Carbon Cycling	Carbon degradation	Lactose	superkingdom:Eukaryota;kingdom:Fungi;phylum:Ascomycota;class:Eurotiomycetes;order:Eurotiales;family:Trichocomaceae;genus:Penicillium;species:Penicillium marneffei;	1.05177	1.20927	1.14808	1.03051	1.15599	1.10185	1.15349	1.01041	1.19256	1.13951	0	1.30694	0	0.851646	0.88953	0
126460278	alkk	Organic Remediation	Others	NA	superkingdom:Archaea;phylum:Crenarchaeota;class:Thermoprotei;order:Thermoproteales;family:Thermoproteaceae;genus:Pyrobaculum;species:Pyrobaculum calidifontis;	1.04395	1.27632	1.20531	1.00218	1.1164	1.1004	1.14902	1.04694	1.22115	1.27404	1.24704	1.32067	0.947949	0	0.887987	1.00444
90579656	chitinase	Carbon Cycling	Carbon degradation	Chitin	superkingdom:Bacteria;phylum:Proteobacteria;class:Gammaproteobacteria;order:Vibrionales;family:Vibrionaceae;genus:Photobacterium;species:Photobacterium angustum;	1.00366	1.18221	1.10242	1.05671	0	1.06223	0	1.01545	0	0	0	0	0.942467	0.91293	0.920879	0.985753
119456450	mer	Metal Homeostasis	Mercury	Detoxification	superkingdom:Bacteria;phylum:Cyanobacteria;order:Oscillatoriales;genus:Lyngbya;	1.06186	1.19502	1.09932	1.1175	1.08841	0	0	1.0977	1.14299	1.10318	0	1.22	1.06988	0.967298	0.97715	1.00983
145221195	one_ring_23diox	Organic Remediation	Aromatics	Other aromatics	superkingdom:Bacteria;phylum:Actinobacteria;class:Actinobacteria;order:Actinomycetales;family:Mycobacteriaceae;genus:Mycobacterium;species:Mycobacterium gilvum;	0.961508	0	1.08422	0	0	1.00792	0	0.992966	0	0	0	0	0	0	0	0
83317116	nirk	Nitrogen	Denitrification	NA	superkingdom:Bacteria;	1.06932	1.17556	1.11083	1.13963	1.07526	0	0	1.04219	1.19372	1.13816	1.27462	1.20666	1.06011	0.997575	0.974236	1.02311
87301479	aln	Organic Remediation	Others	NA	superkingdom:Bacteria;phylum:Cyanobacteria;order:Chroococcales;genus:Synechococcus;	1.0423	1.24252	1.18322	1.17073	0	1.05424	0	1.05732	0	0	0	0	1.08502	1.02573	1.07281	1.09679
302384570	amyA	Carbon Cycling	Carbon degradation	Starch	superkingdom:Bacteria;phylum:Firmicutes;class:Clostridia;order:Clostridiales;family:Clostridiaceae;genus:Clostridium;species:Clostridium saccharolyticum;	0.943473	1.19894	1.13647	0.976683	0	1.04408	0	0.953567	0	1.19429	1.20228	0	0.959832	0.901628	0.895495	0.929819
47680323	rubisco	Carbon Cycling	Carbon fixation	Calvin cycle	superkingdom:Bacteria;	1.0367	1.18095	1.14715	1.01728	0	1.08054	1.10206	1.08081	1.23376	1.21068	1.30029	0	1.01779	0.908771	0.97403	0.966327
85080647	exoglucanase	Carbon Cycling	Carbon degradation	Cellulose	superkingdom:Eukaryota;kingdom:Fungi;phylum:Ascomycota;class:Sordariomycetes;order:Sordariales;family:Sordariaceae;genus:Neurospora;species:Neurospora crassa;	1.02965	1.24337	1.1799	1.11142	1.12396	1.07409	1.12122	1.11849	1.24255	1.21147	1.28599	1.28835	1.08751	0.963248	0.996249	0
345043917	amyA	Carbon Cycling	Carbon degradation	Starch	superkingdom:Bacteria;phylum:Bacteroidetes;class:Bacteroidia;order:Bacteroidales;family:Prevotellaceae;genus:Prevotella;	0.9863	1.23233	1.10944	1.06802	1.0832	1.05375	1.11941	1.00221	1.15047	1.14695	0	1.21244	0	0.909421	0	0.901273
334123686	acetylglucosaminidase	Carbon Cycling	Carbon degradation	Chitin	superkingdom:Bacteria;phylum:Proteobacteria;class:Gammaproteobacteria;order:Enterobacteriales;family:Enterobacteriaceae;genus:Enterobacter;species:Enterobacter hormaechei;	1.07968	0	0	0.982054	0	1.02999	1.07791	1.00628	0	0	0	0	0	0	0	0
6318251	protease_serine_fungi	Carbon Cycling	Carbon degradation	protein	superkingdom:Eukaryota;kingdom:Fungi;phylum:Ascomycota;class:Schizosaccharomycetes;order:Schizosaccharomycetales;family:Schizosaccharomycetaceae;genus:Schizosaccharomyces;	1.09946	1.29063	1.16175	1.19333	0	1.1428	1.07055	1.14432	0	0	0	0	1.04644	1.06338	1.07819	1.09993
237801053	cmci	Organic Remediation	Aromatics	Other aromatics	superkingdom:Bacteria;phylum:Proteobacteria;class:Gammaproteobacteria;order:Pseudomonadales;family:Pseudomonadaceae;genus:Pseudomonas;species:Pseudomonas coronafaciens;	1.05523	1.25547	1.10078	1.15519	0	1.09074	0	1.0743	0	0	0	0	0	1.01751	0.997873	1.05517
399238851	linb	Organic Remediation	Pesticides related compound	NA	superkingdom:Archaea;phylum:Euryarchaeota;class:Halobacteria;order:Halobacteriales;family:Halobacteriaceae;genus:Halogranum;species:Halogranum salarium;	1.01239	1.19279	1.10163	1.08674	1.13502	0	0	1.04195	0	0	0	0	0.974002	0.94096	0.942368	0.926694
366087038	amyA	Carbon Cycling	Carbon degradation	Starch	superkingdom:Bacteria;phylum:Firmicutes;class:Bacilli;order:Lactobacillales;family:Lactobacillaceae;genus:Lactobacillus;species:Lactobacillus zeae;	1.03054	1.17314	1.08091	1.07485	0	1.03991	0	0.990791	0	0	0	0	1.00653	0.927368	0.946664	0.989321
320151431	gdh	Nitrogen	Ammonification	NA	superkingdom:Bacteria;phylum:Deinococcus-Thermus;class:Deinococci;order:Thermales;family:Thermaceae;genus:Thermus;species:Thermus scotoductus;	1.03095	1.22474	1.15998	1.01545	1.12553	1.09314	1.12861	0.953562	1.15573	1.18319	1.23467	1.28947	0.926144	0.921746	0.852575	0
292488620	amyA	Carbon Cycling	Carbon degradation	Starch	superkingdom:Bacteria;phylum:Proteobacteria;class:Gammaproteobacteria;order:Enterobacteriales;family:Enterobacteriaceae;genus:Erwinia;species:Erwinia amylovora;	0.966749	0	1.08867	0	0	1.02429	0	0.97511	1.13316	1.18938	1.20683	0	0	0	0	0
17134324	mer	Metal Homeostasis	Mercury	Detoxification	superkingdom:Bacteria;phylum:Cyanobacteria;order:Nostocales;family:Nostocaceae;genus:Nostoc;	1.06142	1.16892	1.14915	1.12827	1.09874	0	0	1.12279	1.21704	1.12446	0	0	1.06993	1.00576	0.985161	1.00029
339887992	cysI	Sulfur	Other	NA	superkingdom:Bacteria;phylum:Proteobacteria;class:Betaproteobacteria;order:Neisseriales;family:Neisseriaceae;genus:Neisseria;species:Neisseria macacae;	0.995823	1.26294	1.15602	1.01481	1.13327	1.06733	1.13239	0.952806	1.22623	1.21931	1.27473	1.31447	0	0.927906	0.864015	0
289471234	dsrB	Sulfur	sulfite reduction	NA		1.05641	1.18592	1.11389	1.1418	1.0872	0	0	1.04787	0	0	0	0	1.05757	0.971615	0.989377	1.03082
148569415	accD	Carbon Cycling	Carbon fixation	3-hydroxypropionate bicycle	superkingdom:Bacteria;phylum:Chloroflexi;class:Chloroflexi;order:Chloroflexales;family:Chloroflexaceae;genus:Roseiflexus;	0.998426	1.174	1.10328	1.05772	0	1.02084	0	1.01646	0	1.12572	1.2342	0	0	0.946074	0.946073	0.96079
194292772	nirs	Nitrogen	Denitrification	NA	superkingdom:Bacteria;phylum:Proteobacteria;class:Betaproteobacteria;order:Burkholderiales;family:Burkholderiaceae;genus:Cupriavidus;	1.09784	1.27649	1.17076	1.18473	0	1.12275	0	1.12241	0	0	0	0	1.04113	1.06536	1.07231	1.10884
39575237	ppx	Phosphorus	Polyphosphate degradation	NA	superkingdom:Bacteria;phylum:Proteobacteria;class:Deltaproteobacteria;order:Bdellovibrionales;family:Bdellovibrionaceae;genus:Bdellovibrio;species:Bdellovibrio bacteriovorus;	1.05887	1.23388	1.10792	0	0	1.03883	1.08483	0	0	0	0	0	0	0.825529	0.844135	0
338997839	arsc	Metal Homeostasis	Arsenic	Detoxification	superkingdom:Bacteria;phylum:Proteobacteria;class:Gammaproteobacteria;order:Oceanospirillales;family:Halomonadaceae;genus:Halomonas;	1.0157	1.18047	1.10212	1.10933	0	1.0321	0	1.03575	0	0	0	0	0	0.973214	0.96463	0.997351
378556245	cellobiase	Carbon Cycling	Carbon degradation	Cellulose	superkingdom:Bacteria;	1.02138	1.18286	1.10603	1.08237	0	1.05598	0	1.04275	0	0	0	0	0	0.934533	0.948823	1.00987
291424257	amyA	Carbon Cycling	Carbon degradation	Starch	superkingdom:Bacteria;phylum:Proteobacteria;class:Gammaproteobacteria;order:Enterobacteriales;family:Enterobacteriaceae;genus:Serratia;species:Serratia odorifera;	1.06438	0	0	1.03114	1.0781	0	1.07696	0.954727	0	0	0	0	0	0	0	0
206601892	aps_apra	Sulfur	adenylylsulfate reductase	NA	superkingdom:Bacteria;phylum:Nitrospirae;class:Nitrospira;order:Nitrospirales;family:Nitrospiraceae;genus:Leptospirillum;	1.05067	1.16852	1.10392	1.0886	1.10608	0	0	1.0559	1.15255	1.1452	0	0	1.02759	0.961714	0.920435	0.985693
148654395	MCM	Carbon Cycling	Carbon fixation	3-hydroxypropionate bicycle	superkingdom:Bacteria;phylum:Chloroflexi;class:Chloroflexi;order:Chloroflexales;family:Chloroflexaceae;genus:Roseiflexus;	1.05066	1.29061	1.15011	1.19817	0	1.12795	1.0928	1.04951	1.20705	1.16613	1.20795	0	1.06913	1.03177	1.05371	1.10787
198265702	phn	Organic Remediation	Herbicides related compound	NA	superkingdom:Bacteria;phylum:Proteobacteria;class:Alphaproteobacteria;order:Rhodobacterales;family:Rhodobacteraceae;genus:Octadecabacter;species:Octadecabacter arcticus;	1.05877	1.2561	1.14735	1.18631	0	1.10973	0	1.1302	0	0	0	0	1.05548	1.04257	1.03676	1.08102
390451928	phn	Organic Remediation	Herbicides related compound	NA	superkingdom:Bacteria;phylum:Proteobacteria;class:Alphaproteobacteria;order:Rhizobiales;family:Phyllobacteriaceae;genus:Nitratireductor;species:Nitratireductor aquibiodomus;	1.04936	1.23616	1.08746	1.1323	0	1.0687	0	1.09255	0	1.1334	1.24276	0	0.997829	0.992399	0.999668	1.03043
151302257	aps_apra	Sulfur	adenylylsulfate reductase	NA	superkingdom:Bacteria;phylum:Proteobacteria;class:Deltaproteobacteria;order:Desulfobacterales;family:Desulfobacteraceae;genus:Desulfofrigus;	1.00665	1.19337	1.10144	1.07345	0	1.04584	0	0.942811	0	0	0	0	0.967286	0.943243	0.967555	0.971618
371772134	ara	Carbon Cycling	Carbon degradation	Hemicellulose	superkingdom:Bacteria;phylum:Bacteroidetes;class:Bacteroidia;order:Bacteroidales;family:Prevotellaceae;genus:Prevotella;species:Prevotella dentalis;	0.991873	1.19701	1.07593	1.11103	0	1.04861	1.09275	0.995155	1.16066	1.09743	0	1.21913	0.97961	0.931706	0.929017	1.02008
260415627	FBP_aldolase	Carbon Cycling	Carbon fixation	Calvin cycle	superkingdom:Bacteria;phylum:Proteobacteria;class:Alphaproteobacteria;order:Rhodobacterales;family:Rhodobacteraceae;genus:Ruegeria;species:Ruegeria lacuscaerulensis;	1.04362	1.24232	1.12989	1.12373	0	1.07485	0	1.05966	0	0	0	0	1.01283	1.02498	0.989837	1.04472
386272104	urec	Nitrogen	Ammonification	NA	superkingdom:Bacteria;phylum:Proteobacteria;class:Gammaproteobacteria;order:Thiotrichales;family:Piscirickettsiaceae;genus:Methylophaga;	1.04813	1.18587	1.12289	1.11778	1.07547	0	1.06577	1.07544	1.18648	1.14138	1.2659	1.23556	1.03021	0.974557	0.983454	1.01995
60476294	dsrB	Sulfur	sulfite reduction	NA	superkingdom:Bacteria;	0.955892	0	1.12861	0	0	1.06614	1.0625	1.02454	1.15276	0	1.21302	0	0	0	0	0
326797273	xylc	Organic Remediation	Aromatics	BTEX and related aromatics	superkingdom:Bacteria;phylum:Proteobacteria;class:Gammaproteobacteria;order:Oceanospirillales;family:Oceanospirillaceae;genus:Marinomonas;species:Marinomonas mediterranea;	0.99561	1.17607	1.10469	1.02301	0	1.06109	1.12163	0.980594	0	0	0	0	0	0.898916	0.917961	0.957008
113939640	xyla	Carbon Cycling	Carbon degradation	Hemicellulose	superkingdom:Bacteria;phylum:Chloroflexi;class:Chloroflexi;order:Herpetosiphonales;family:Herpetosiphonaceae;genus:Herpetosiphon;species:Herpetosiphon aurantiacus;	0.952932	1.18446	1.12284	1.05008	1.09673	1.00696	0	1.01705	0	0	0	0	0	0.831933	0.913573	0
156446871	nosz	Nitrogen	Denitrification	NA	superkingdom:Bacteria;	1.04709	1.20002	1.09956	1.14955	0	1.10045	1.09561	1.01335	0	1.14871	1.24614	0	1.11777	0.955916	0.952284	1.07339
320150366	glucoamylase	Carbon Cycling	Carbon degradation	Starch	superkingdom:Bacteria;phylum:Deinococcus-Thermus;class:Deinococci;order:Thermales;family:Thermaceae;genus:Thermus;species:Thermus scotoductus;	0	0	1.08624	0.983578	0	1.04918	1.08229	0.945823	0	0	0	0	0	0	0	0
23493700	terc	Metal Homeostasis	Tellurium	Detoxification	superkingdom:Bacteria;phylum:Actinobacteria;class:Actinobacteria;order:Actinomycetales;family:Corynebacteriaceae;genus:Corynebacterium;species:Corynebacterium efficiens;	0.945998	1.20494	1.10877	1.08338	0	1.02215	0	1.03821	0	0	0	0	0	0.938954	0.961167	0.969058
365972133	urec	Nitrogen	Ammonification	NA	superkingdom:Bacteria;phylum:Proteobacteria;class:Gammaproteobacteria;order:Enterobacteriales;family:Enterobacteriaceae;genus:Enterobacter;species:Enterobacter cloacae;	1.05736	1.25743	1.14869	1.17314	0	1.09756	0	1.09394	0	0	0	0	1.03221	1.04732	1.04455	1.06889
126668643	urec	Nitrogen	Ammonification	NA	superkingdom:Bacteria;phylum:Proteobacteria;class:Gammaproteobacteria;order:Alteromonadales;family:Alteromonadaceae;genus:Marinobacter;	1.00773	1.18196	1.15166	1.05499	1.13395	1.07321	1.14258	1.03128	1.18368	1.15746	1.26686	1.22223	0	0.902757	0.848324	0
261857017	narg	Nitrogen	Denitrification	NA	superkingdom:Bacteria;	0.962349	0	1.08854	0	0	1.02687	1.14461	1.02062	1.18857	0	1.31916	0	0	0	0	0
170721001	amyA	Carbon Cycling	Carbon degradation	Starch	superkingdom:Bacteria;phylum:Proteobacteria;class:Gammaproteobacteria;order:Pseudomonadales;family:Pseudomonadaceae;genus:Pseudomonas;species:Pseudomonas putida;	1.04961	1.25795	1.07257	1.129	0	1.06258	0	1.06232	0	0	0	0	1.02842	0.986806	1.00302	1.04738
295314228	assa	Organic Remediation	Other Hydrocarbons	NA	superkingdom:Bacteria;phylum:Proteobacteria;class:Deltaproteobacteria;	0.953411	1.18471	1.13025	1.03647	0	1.0511	1.07312	1.07993	0	0	0	0	1.00136	0.896344	0.893371	1.00395
388545816	bphc	Organic Remediation	Aromatics	Polycyclic aromatics	superkingdom:Bacteria;phylum:Proteobacteria;class:Gammaproteobacteria;order:Pseudomonadales;family:Pseudomonadaceae;genus:Pseudomonas;	1.14023	1.17584	1.1085	1.14402	1.09822	0	0	1.13377	1.20442	1.14986	1.26082	0	1.08266	1.00901	1.00943	1.05823
299782934	xylanase	Carbon Cycling	Carbon degradation	Hemicellulose	superkingdom:Bacteria;phylum:Firmicutes;class:Bacilli;order:Lactobacillales;family:Lactobacillaceae;genus:Lactobacillus;species:Lactobacillus fermentum;	1.01024	1.32925	1.26046	0.982648	1.24221	1.19568	1.25987	1.01163	1.24693	0	0	1.36726	0	0.878946	0.876109	0
217503023	catechol_b	Organic Remediation	Aromatics	Other aromatics	superkingdom:Bacteria;phylum:Proteobacteria;class:Alphaproteobacteria;order:Rhizobiales;family:Beijerinckiaceae;genus:Methylocella;species:Methylocella silvestris;	1.04896	1.24753	1.08161	1.10291	0	1.10897	0	1.01493	0	0	0	0	1.02024	0.96162	0.972015	1.02339
188594588	amyA	Carbon Cycling	Carbon degradation	Starch	superkingdom:Bacteria;phylum:Bacteroidetes;class:Bacteroidia;order:Bacteroidales;family:Porphyromonadaceae;genus:Porphyromonas;species:Porphyromonas gingivalis;	1.0428	1.18171	1.13055	1.02938	0	1.06488	1.07263	0.968047	1.24737	1.119	0	0	0.919973	0.906841	0.893645	1.08
149920361	linb	Organic Remediation	Pesticides related compound	NA	superkingdom:Bacteria;phylum:Proteobacteria;class:Deltaproteobacteria;order:Myxococcales;family:Nannocystaceae;genus:Plesiocystis;species:Plesiocystis pacifica;	1.09728	1.18248	1.13234	1.13152	1.12172	0	0	1.10481	1.18407	1.09152	1.24794	1.24461	1.08154	0.997513	0.996714	1.0284
307716520	exoglucanase	Carbon Cycling	Carbon degradation	Cellulose	superkingdom:Eukaryota;kingdom:Fungi;phylum:Basidiomycota;class:Agaricomycetes;order:Gloeophyllales;family:Gloeophyllaceae;genus:Neolentinus;	0.994831	1.22378	1.14494	1.08274	0	1.10098	1.11984	1.04597	0	0	0	0	1.01652	0.94287	0.95531	1.02399
333489684	Sir	Sulfur	sulfite reduction	NA	superkingdom:Bacteria;phylum:Proteobacteria;class:Gammaproteobacteria;order:Enterobacteriales;family:Enterobacteriaceae;genus:Serratia;	1.07215	1.1722	1.12738	1.10771	1.12028	0	0	1.06478	1.19155	1.15333	1.31666	1.20516	1.03169	0.975289	0.964887	1.00421
221737890	ara	Carbon Cycling	Carbon degradation	Hemicellulose	superkingdom:Bacteria;phylum:Proteobacteria;class:Alphaproteobacteria;order:Rhizobiales;family:Rhizobiaceae;genus:Agrobacterium;species:Agrobacterium vitis;	1.04061	1.20148	1.12551	1.05944	1.10736	0	0	1.01105	0	1.136	1.2224	0	1.03911	0.94124	0.955938	0.995051
325282324	gdh	Nitrogen	Ammonification	NA	superkingdom:Bacteria;phylum:Deinococcus-Thermus;class:Deinococci;order:Deinococcales;family:Deinococcaceae;genus:Deinococcus;species:Deinococcus proteolyticus;	1.05866	1.17678	1.0919	0.996529	1.12417	1.02293	1.13741	1.01233	0	0	0	0	0.950967	0.856456	0.867085	0
151302177	aps_apra	Sulfur	adenylylsulfate reductase	NA	superkingdom:Bacteria;phylum:Proteobacteria;class:Deltaproteobacteria;order:Desulfovibrionales;family:Desulfovibrionaceae;genus:Desulfovibrio;	0	1.53876	1.4308	0	0	0	0	0	0	0	0	0	1.1466	0	1.06652	1.11141
110621572	nifh	Nitrogen	Nitrogen fixation	NA	superkingdom:Archaea;phylum:Euryarchaeota;	1.01593	1.17419	1.16321	1.09919	0	1.0416	0	1.04491	1.15058	1.09435	0	0	1.05073	0.985567	0.980999	1.02408
377563407	bphd	Organic Remediation	Aromatics	Polycyclic aromatics	superkingdom:Bacteria;phylum:Actinobacteria;class:Actinobacteria;order:Actinomycetales;family:Gordoniaceae;genus:Gordonia;species:Gordonia sputi;	0.974491	1.18663	1.10167	1.07133	0	1.06385	1.12683	0.998838	0	0	0	0	1.00848	0.914983	0.926689	0.979306
374662548	ppx	Phosphorus	Polyphosphate degradation	NA	superkingdom:Bacteria;phylum:Actinobacteria;class:Actinobacteria;order:Actinomycetales;family:Pseudonocardiaceae;genus:Saccharomonospora;species:Saccharomonospora cyanea;	1.01743	1.17375	1.10045	0.99838	1.09224	1.0065	0	0.967014	0	0	0	0	0.936551	0.869365	0.862088	0
257052312	ophc	Organic Remediation	Aromatics	Aromatic carboxylic acid	superkingdom:Archaea;phylum:Euryarchaeota;class:Halobacteria;order:Halobacteriales;family:Halobacteriaceae;genus:Halorhabdus;species:Halorhabdus utahensis;	1.00806	1.18412	1.11868	1.08298	0	1.06418	0	0.961156	0	0	0	0	0.936524	0.938654	0.962409	0.994802
147886248	phenol_oxidase	Carbon Cycling	Carbon degradation	Lignin	superkingdom:Bacteria;	1.0707	1.18693	1.13796	1.11746	1.08593	0	0	1.08978	1.2153	1.08869	0	1.24409	1.06991	1.0013	0.989022	1.03371
297148486	chitinase	Carbon Cycling	Carbon degradation	Chitin	superkingdom:Bacteria;phylum:Actinobacteria;class:Actinobacteria;order:Actinomycetales;family:Streptomycetaceae;genus:Streptomyces;species:Streptomyces sviceus;	1.05309	1.1856	1.12653	1.0809	0	1.07239	0	1.00868	1.13877	1.15027	0	1.22627	1.03539	0.975458	0.966279	1.01318
116694552	chna	Organic Remediation	Other Hydrocarbons	NA	superkingdom:Bacteria;phylum:Proteobacteria;class:Betaproteobacteria;order:Burkholderiales;family:Burkholderiaceae;genus:Cupriavidus;species:Cupriavidus necator;	0.971177	1.22744	1.12245	1.00285	1.08087	1.06344	1.0887	0.998709	0	1.13835	0	1.23417	0.947109	0.875206	0.85552	0
387163336	phytase	Phosphorus	Phytic acid hydrolysis	NA	superkingdom:Bacteria;phylum:Proteobacteria;class:Gammaproteobacteria;order:Pseudomonadales;family:Pseudomonadaceae;genus:Pseudomonas;species:Pseudomonas fluorescens;	1.05385	1.16662	1.11798	1.08973	1.08875	0	0	1.06674	1.17618	1.19001	1.2783	0	1.04784	0.97954	0.965222	0.972571
315592420	merb	Metal Homeostasis	Mercury	Detoxification	superkingdom:Bacteria;phylum:Firmicutes;class:Clostridia;order:Clostridiales;family:Clostridiales Family XVII. Incertae Sedis;genus:Thermaerobacter;species:Thermaerobacter marianensis;	1.02784	1.22037	1.11246	1.12682	1.08228	0	0	1.07266	1.17811	1.14654	1.25114	1.22158	1.0838	0.964203	0.992448	1.04137
227069631	nira	Nitrogen	Assimilatory N reduction	NA	superkingdom:Archaea;	1.08054	1.21402	1.12893	1.13548	1.11184	0	0	1.11518	1.19516	1.14809	1.28388	0	1.08102	1.01699	0.987313	1.05376
118472063	cutinase	Carbon Cycling	Carbon degradation	Cutin	superkingdom:Bacteria;phylum:Actinobacteria;class:Actinobacteria;order:Actinomycetales;family:Mycobacteriaceae;genus:Mycobacterium;species:Mycobacterium smegmatis;	1.07395	1.20561	1.13711	1.09092	1.12656	0	0	1.07292	1.20638	1.11354	0	1.23356	1.07348	0.991881	0.970606	1.01772
68053497	arsc	Metal Homeostasis	Arsenic	Detoxification	superkingdom:Bacteria;phylum:Nitrospirae;class:Nitrospira;order:Nitrospirales;family:Nitrospiraceae;genus:Leptospirillum;	1.06505	1.20159	1.09946	1.1097	0	1.04625	0	1.08654	0	0	0	0	0.95063	0.983758	1.01144	1.02643
18034223	aps_apra	Sulfur	adenylylsulfate reductase	NA	superkingdom:Bacteria;phylum:Proteobacteria;class:Deltaproteobacteria;order:Desulfobacterales;family:Desulfobacteraceae;genus:Desulfofrigus;	0.98247	1.15974	1.09425	1.06253	0	1.00561	0	0.9635	0	1.21481	1.23369	0	1.05309	0.922419	0.923695	0.995328
13092597	ppx	Phosphorus	Polyphosphate degradation	NA	superkingdom:Bacteria;phylum:Actinobacteria;class:Actinobacteria;order:Actinomycetales;family:Mycobacteriaceae;genus:Mycobacterium;	1.08186	1.21445	1.091	1.10745	1.09265	0	0	1.07652	1.19095	1.13022	0	1.22038	1.04255	0.986908	1.00102	1.0125
359347147	alkb	Organic Remediation	Other Hydrocarbons	NA	superkingdom:Bacteria;phylum:Bacteroidetes;class:Flavobacteriia;order:Flavobacteriales;family:Cryomorphaceae;genus:Owenweeksia;species:Owenweeksia hongkongensis;	1.11437	1.19457	1.09286	1.09646	1.15847	0	0	1.06724	1.23684	0	0	1.23063	1.01655	0.957063	0.965274	1.01674
377528250	cmci	Organic Remediation	Aromatics	Other aromatics	superkingdom:Bacteria;phylum:Actinobacteria;class:Actinobacteria;order:Actinomycetales;family:Gordoniaceae;genus:Gordonia;species:Gordonia sputi;	1.05168	1.26395	1.13778	1.19796	0	1.12426	0	1.11729	0	0	0	0	1.01457	1.039	1.04997	1.07605
111073797	chitinase	Carbon Cycling	Carbon degradation	Chitin	superkingdom:Bacteria;	1.00195	1.1829	1.104	0.991235	1.06641	0	0	0.963044	0	0	0	0	0.981358	0.909398	0.901874	0.947703
51534833	nirs	Nitrogen	Denitrification	NA	superkingdom:Bacteria;	0.977061	1.20883	1.0917	1.00414	1.11115	1.0283	1.07374	0.963234	0	0	0	0	0	0.814202	0.874209	0
119513724	amyA	Carbon Cycling	Carbon degradation	Starch	superkingdom:Bacteria;phylum:Cyanobacteria;order:Nostocales;family:Nostocaceae;genus:Nodularia;species:Nodularia spumigena;	0.976163	1.29337	1.19607	0.980889	1.15088	1.11368	1.1299	0.986387	1.24357	1.23063	1.28115	1.34753	0	0.901621	0.868328	0
325961817	urec	Nitrogen	Ammonification	NA	superkingdom:Bacteria;phylum:Actinobacteria;class:Actinobacteria;order:Actinomycetales;family:Micrococcaceae;genus:Arthrobacter;species:Arthrobacter phenanthrenivorans;	1.05637	1.18253	1.11179	1.10758	1.08674	0	0	0.99788	0	1.13509	1.22177	1.23018	1.18877	0.982508	0.952277	1.02832
365538610	amyA	Carbon Cycling	Carbon degradation	Starch	superkingdom:Bacteria;phylum:Proteobacteria;class:Gammaproteobacteria;order:Vibrionales;family:Vibrionaceae;genus:Vibrio;species:Vibrio ordalii;	1.00601	1.23063	1.14113	1.0572	1.09445	1.08118	1.09432	1.00913	1.18477	1.14531	0	1.24023	0	0.903665	0	0.941562
151302351	aps_apra	Sulfur	adenylylsulfate reductase	NA	superkingdom:Bacteria;phylum:Firmicutes;class:Clostridia;order:Clostridiales;family:Peptococcaceae;genus:Desulfotomaculum;	1.07259	1.23596	1.14858	1.1291	0	1.10925	0	1.06609	0	0	0	0	0.990105	1.01431	1.02086	1.06563
20142116	dsra	Sulfur	sulfite reduction	NA	superkingdom:Bacteria;	1.05245	1.20137	1.09262	1.13554	0	1.07078	0	1.0662	0	0	0	0	1.04233	0.980394	0.991058	1.03825
364005261	urec	Nitrogen	Ammonification	NA	superkingdom:Bacteria;phylum:Actinobacteria;class:Actinobacteria;order:Actinomycetales;family:Streptomycetaceae;genus:Streptomyces;	1.03067	1.23162	1.13426	1.12203	0	1.04293	0	1.0177	0	0	0	0	0.993598	1.00077	1.02849	1.05416
388567734	SoxB	Sulfur	Sulfur Oxidation	NA	superkingdom:Bacteria;phylum:Proteobacteria;class:Betaproteobacteria;order:Burkholderiales;family:Comamonadaceae;genus:Hydrogenophaga;	0.98058	1.19927	1.12403	1.13207	0	1.04182	1.06103	1.03665	1.17486	1.11922	1.22573	0	0.995503	0.954307	0.997787	1.02942
288929521	amyA	Carbon Cycling	Carbon degradation	Starch	superkingdom:Bacteria;phylum:Bacteroidetes;class:Bacteroidia;order:Bacteroidales;family:Prevotellaceae;genus:Prevotella;species:Prevotella sp. oral taxon 317;	0.994103	1.24339	1.16531	0.999986	1.14655	1.07154	1.11464	0.968669	1.19062	1.15313	1.20781	1.24787	0	0.889485	0.87473	0
148242001	endochitinase	Carbon Cycling	Carbon degradation	Chitin	superkingdom:Bacteria;phylum:Cyanobacteria;order:Chroococcales;genus:Synechococcus;	1.18911	1.29886	1.2128	1.15413	1.27138	1.15942	1.27882	1.16773	1.27599	1.25708	1.37048	1.35249	1.11534	1.02084	0	1.09664
91774140	dsra	Sulfur	sulfite reduction	NA	superkingdom:Archaea;phylum:Euryarchaeota;class:Methanomicrobia;order:Methanosarcinales;family:Methanosarcinaceae;genus:Methanococcoides;species:Methanococcoides burtonii;	0.96048	0	1.10292	0	0	1.0589	1.06049	0.985866	0	0	0	0	0	0	0	0
359344891	phenol_oxidase	Carbon Cycling	Carbon degradation	Lignin	superkingdom:Bacteria;phylum:Proteobacteria;class:Alphaproteobacteria;order:Rhodobacterales;family:Rhodobacteraceae;genus:Pseudovibrio;	1.12977	1.23247	1.13106	1.17598	1.1554	0	0	1.16657	1.23698	1.10936	0	1.2806	1.10229	1.0247	1.06115	1.07528
343498176	tktA	Carbon Cycling	Carbon fixation	Calvin cycle	superkingdom:Bacteria;phylum:Proteobacteria;class:Gammaproteobacteria;order:Vibrionales;family:Vibrionaceae;genus:Vibrio;species:Vibrio tubiashii;	1.03444	1.28262	1.22122	1.19463	0	1.1434	0	1.08465	1.20121	1.16487	1.27957	1.29423	1.08724	1.0431	1.1042	1.10558
307095221	sqr	Sulfur	Sulfide Oxidation	NA	superkingdom:Bacteria;	1.03717	1.23725	1.1989	1.16284	0	1.09628	1.11167	1.09899	1.17836	1.11648	1.25579	1.30381	1.02217	1.01606	1.07293	1.09042
302393980	amyA	Carbon Cycling	Carbon degradation	Starch	superkingdom:Bacteria;phylum:Firmicutes;class:Clostridia;order:Clostridiales;family:Lachnospiraceae;genus:Butyrivibrio;species:Butyrivibrio proteoclasticus;	0.972586	1.17872	1.09319	1.10345	0	1.03966	0	1.01537	0	0	0	0	0.992983	0.936305	0.936959	1.00267
300665958	pgk	Carbon Cycling	Carbon fixation	Calvin cycle	superkingdom:Bacteria;phylum:Proteobacteria;class:Alphaproteobacteria;order:Rhizobiales;family:Bartonellaceae;genus:Bartonella;	1.05307	1.15997	1.11626	1.09682	1.13272	0	0	1.04643	1.15996	0	1.24009	1.23692	1.00863	0.964238	0.941952	0.974437
288314822	amyA	Carbon Cycling	Carbon degradation	Starch	superkingdom:Bacteria;phylum:Proteobacteria;class:Gammaproteobacteria;order:Enterobacteriales;family:Enterobacteriaceae;genus:Enterobacter;species:Enterobacter cancerogenus;	1.07392	1.17235	1.1217	1.11536	1.0976	0	0	1.05472	1.20649	1.11603	0	1.23855	1.04865	0.978429	0.989756	1.01962
56798857	catechol_b	Organic Remediation	Aromatics	Other aromatics	superkingdom:Bacteria;	1.0455	1.20792	1.09232	1.15901	0	1.04435	0	1.06586	0	0	0	0	0.958269	1.0031	0.976635	1.0885
57225532	rd	Organic Remediation	Chlorinated solvents	NA	superkingdom:Bacteria;phylum:Chloroflexi;class:Dehalococcoidetes;genus:Dehalococcoides;species:Dehalococcoides ethenogenes;	1.03569	1.22148	1.14412	1.12888	0	1.06257	0	1.05015	1.1407	1.14249	0	1.23047	1.00632	1.00236	1.01127	1.06845
56798383	catechol_b	Organic Remediation	Aromatics	Other aromatics	superkingdom:Bacteria;	0.981952	1.18949	1.09576	1.06022	0	1.02867	0	1.0254	0	0	0	0	0	0.954722	0.920077	0.987849
347523817	fumarase_DiC4HB	Carbon Cycling	Carbon fixation	Dicarboxylate/4-hydroxybutyrate cycle	superkingdom:Archaea;phylum:Crenarchaeota;class:Thermoprotei;order:Desulfurococcales;family:Pyrodictiaceae;genus:Pyrolobus;species:Pyrolobus fumarii;	1.08639	1.20879	1.12049	1.12814	1.12446	0	0	1.11198	1.22198	1.13874	1.26335	1.27329	1.08874	1.01292	0.982186	1.04227
195977915	pula	Carbon Cycling	Carbon degradation	Starch	superkingdom:Bacteria;phylum:Firmicutes;class:Bacilli;order:Lactobacillales;family:Streptococcaceae;genus:Streptococcus;species:Streptococcus equi;	1.02745	1.17784	1.09172	1.11761	0	1.05057	0	1.01374	0	0	0	0	0.978987	0.963722	0.978144	1.00792
186686421	PRK	Carbon Cycling	Carbon fixation	Calvin cycle	superkingdom:Bacteria;phylum:Cyanobacteria;order:Nostocales;family:Nostocaceae;genus:Nostoc;species:Nostoc punctiforme;	0.989686	1.20806	1.09994	1.08624	0	1.06611	1.09747	0.970028	1.16855	1.129	0	1.22348	0.990541	0.93785	0.943601	1.01508
119434078	npha	Organic Remediation	Aromatics	Nitoaromatics	superkingdom:Bacteria;phylum:Actinobacteria;class:Actinobacteria;order:Actinomycetales;family:Micrococcaceae;genus:Arthrobacter;	1.02705	1.17073	1.10652	1.07714	1.08651	0	0	1.0125	0	1.14395	0	1.23982	1.01699	0.953733	0.935975	0.983594
255034299	pme	Carbon Cycling	Carbon degradation	Pectin	superkingdom:Bacteria;phylum:Bacteroidetes;class:Cytophagia;order:Cytophagales;family:Cytophagaceae;genus:Dyadobacter;species:Dyadobacter fermentans;	0.985625	1.18957	1.1087	1.09538	0	1.0601	0	1.00434	1.14174	1.16288	1.24474	0	0.936249	0.958546	0.947601	0.991392
109452389	dsra	Sulfur	sulfite reduction	NA	superkingdom:Bacteria;	0.990746	1.17545	1.1198	1.02716	0	1.01103	0	1.02049	0	0	0	0	1.00784	0.940748	0.941506	0.982216
197713857	ppx	Phosphorus	Polyphosphate degradation	NA	superkingdom:Bacteria;phylum:Actinobacteria;class:Actinobacteria;order:Actinomycetales;family:Streptomycetaceae;genus:Streptomyces;species:Streptomyces sviceus;	1.04382	1.24886	1.14437	0.985431	1.15337	1.08589	1.16295	0.997667	1.25077	1.22185	1.2974	1.28488	0.939636	0.923052	0.850623	0
82409761	PRK	Carbon Cycling	Carbon fixation	Calvin cycle	superkingdom:Bacteria;phylum:Proteobacteria;class:Betaproteobacteria;order:Nitrosomonadales;family:Nitrosomonadaceae;genus:Nitrosospira;species:Nitrosospira multiformis;	1.12205	1.21064	1.08139	1.15318	0	1.10023	1.10451	1.04053	1.23841	1.16263	0	1.21469	1.04788	1.02544	0.994476	1.07418
346316005	amyA	Carbon Cycling	Carbon degradation	Starch	superkingdom:Bacteria;phylum:Firmicutes;class:Erysipelotrichia;order:Erysipelotrichales;family:Erysipelotrichaceae;	1.01821	1.17808	1.12816	1.06568	0	1.02077	0	0.986509	1.15105	1.17399	0	0	1.07274	0.954477	0.987994	1.01005
83636151	endochitinase	Carbon Cycling	Carbon degradation	Chitin	superkingdom:Bacteria;phylum:Proteobacteria;class:Gammaproteobacteria;order:Oceanospirillales;family:Hahellaceae;genus:Hahella;species:Hahella chejuensis;	1.0148	0	0	1.00583	0	1.01169	0	0.947607	0	0	0	0	0	0	0	0
149360190	catechol	Organic Remediation	Aromatics	Other aromatics	superkingdom:Bacteria;phylum:Proteobacteria;class:Gammaproteobacteria;order:Alteromonadales;family:Alteromonadaceae;genus:Marinobacter;species:Marinobacter algicola;	0.944316	0	1.08668	0	0	1.02554	0	1.0056	1.15463	0	1.23687	0	0	0	0	0
325914835	xylanase	Carbon Cycling	Carbon degradation	Hemicellulose	superkingdom:Bacteria;phylum:Proteobacteria;class:Gammaproteobacteria;order:Xanthomonadales;family:Xanthomonadaceae;genus:Xanthomonas;species:Xanthomonas vesicatoria;	1.0385	1.24708	1.11401	1.1372	0	1.09805	1.11584	1.04933	1.16034	1.13976	1.27366	0	1.09032	1.0126	1.01707	1.0309
302388333	CsoS1_CcmK	Carbon Cycling	Carbon fixation	Bacterial Microcompartments	superkingdom:Bacteria;phylum:Firmicutes;class:Clostridia;order:Clostridiales;family:Clostridiaceae;genus:Clostridium;species:Clostridium saccharolyticum;	0.992761	1.23973	1.1423	1.0283	1.1178	1.0978	1.15067	0.993014	1.14629	1.24772	1.22003	1.23095	1.06481	0.910993	0.865052	0
388826596	limeh	Carbon Cycling	Carbon degradation	Terpenes	superkingdom:Bacteria;phylum:Actinobacteria;class:Actinobacteria;order:Actinomycetales;family:Nocardiaceae;genus:Rhodococcus;species:Rhodococcus opacus;	1.03383	1.18927	1.10593	1.10795	0	1.05346	0	1.04867	0	0	0	0	0	0.983276	0.960579	1.03711
223937220	endoglucanase	Carbon Cycling	Carbon degradation	Cellulose	superkingdom:Bacteria;phylum:Verrucomicrobia;class:Verrucomicrobiae;order:Verrucomicrobiales;family:Verrucomicrobia subdivision 3;genus:Pedosphaera;species:Pedosphaera parvula;	1.03943	1.18283	1.13444	1.15694	0	1.06084	0	1.08092	0	1.13143	1.23484	0	1.00008	1.00789	0.997533	1.06571
149228546	amyA	Carbon Cycling	Carbon degradation	Starch	superkingdom:Bacteria;phylum:Bacteroidetes;class:Sphingobacteriia;order:Sphingobacteriales;family:Sphingobacteriaceae;genus:Pedobacter;	0.941564	0	1.09186	0	0	1.03199	0	0.937374	0	0	0	0	0	0	0	0
145572246	urec	Nitrogen	Ammonification	NA	superkingdom:Bacteria;phylum:Proteobacteria;class:Gammaproteobacteria;order:Pseudomonadales;family:Pseudomonadaceae;genus:Pseudomonas;species:Pseudomonas stutzeri;	1.00785	1.17671	1.09268	1.0681	0	1.01285	0	1.01304	0	0	0	0	0.993062	0.945686	0.961416	1.00198
218519520	metc	Metal Homeostasis	Mercury	Detoxification	superkingdom:Bacteria;phylum:Proteobacteria;class:Gammaproteobacteria;order:Acidithiobacillales;family:Acidithiobacillaceae;genus:Acidithiobacillus;species:Acidithiobacillus ferrooxidans;	1.00213	1.19035	1.08251	1.08985	0	1.00523	0	1.02945	0	0	0	0	0	0.969368	0.961744	1.01043
228760199	amyA	Carbon Cycling	Carbon degradation	Starch	superkingdom:Bacteria;phylum:Firmicutes;class:Bacilli;order:Bacillales;family:Bacillaceae;genus:Bacillus;species:Bacillus mycoides;	0.999935	1.17832	1.11608	1.1003	0	1.07631	0	1.00528	0	0	0	0	1.12742	0.932848	0.973324	1.00177
84509022	poba	Organic Remediation	Aromatics	Aromatic carboxylic acid	superkingdom:Bacteria;phylum:Proteobacteria;class:Alphaproteobacteria;order:Rhodobacterales;family:Rhodobacteraceae;genus:Loktanella;species:Loktanella vestfoldensis;	1.00676	1.23362	1.11565	1.12849	0	1.0471	0	1.03792	0	0	0	0	0.96567	1.00032	1.01746	1.0319
225572709	ppx	Phosphorus	Polyphosphate degradation	NA	superkingdom:Bacteria;phylum:Firmicutes;class:Clostridia;order:Clostridiales;family:Lachnospiraceae;genus:Blautia;species:Blautia hydrogenotrophica;	1.01506	1.16183	1.11455	1.09377	1.06757	0	0	1.02656	0	0	0	0	1.0625	0.947526	0.956733	1.00246
169863180	phospholipase_D_fungi	Carbon Cycling	Carbon degradation	Phospholipids	superkingdom:Eukaryota;kingdom:Fungi;phylum:Basidiomycota;class:Agaricomycetes;order:Agaricales;family:Psathyrellaceae;genus:Coprinopsis;species:Coprinopsis cinerea;	1.09632	1.24833	1.21446	1.1246	1.24163	1.15673	1.21245	0	1.31764	1.27384	1.42667	1.32725	1.04987	0.976077	0.973058	0
214045746	msad	Organic Remediation	Others	NA	superkingdom:Bacteria;phylum:Proteobacteria;class:Alphaproteobacteria;order:Rhodobacterales;family:Rhodobacteraceae;genus:Roseobacter;	0.946265	1.21129	1.13239	1.10922	0	1.03015	0	1.0289	0	0	0	0	1.01777	0.973882	0.973015	1.01567
62424023	ppx	Phosphorus	Polyphosphate degradation	NA	superkingdom:Bacteria;phylum:Actinobacteria;class:Actinobacteria;order:Actinomycetales;family:Brevibacteriaceae;genus:Brevibacterium;species:Brevibacterium linens;	0.975557	1.19923	1.1187	1.12478	0	1.03929	0	1.05439	0	0	0	0	0.955952	0.961131	0.987234	1.0297
119498803	endochitinase	Carbon Cycling	Carbon degradation	Chitin	superkingdom:Eukaryota;kingdom:Fungi;phylum:Ascomycota;class:Eurotiomycetes;order:Eurotiales;family:Trichocomaceae;genus:Neosartorya;species:Neosartorya fischeri;	1.06998	1.17943	1.09359	1.14929	1.10026	0	0	1.09446	1.1964	1.13501	1.27243	0	1.06981	0.993702	0.995273	1.02138
345882905	fthfs	Carbon Cycling	Carbon fixation	Reductive acetyl–CoA pathway	superkingdom:Bacteria;phylum:Bacteroidetes;class:Bacteroidia;order:Bacteroidales;family:Prevotellaceae;genus:Prevotella;	0.979683	1.23459	1.10169	1.10549	0	1.05452	0	0.997267	1.12473	1.14483	0	0	0	0.983355	0.972297	1.01245
134293013	ophc	Organic Remediation	Aromatics	Aromatic carboxylic acid	superkingdom:Bacteria;phylum:Proteobacteria;class:Betaproteobacteria;order:Burkholderiales;family:Burkholderiaceae;genus:Burkholderia;species:Burkholderia vietnamiensis;	1.03957	1.17134	1.08681	1.13444	0	1.02526	0	1.05174	0	0	0	0	0	0.995167	0.969345	1.04647
169666337	protease_serine_fungi	Carbon Cycling	Carbon degradation	protein	superkingdom:Eukaryota;kingdom:Fungi;phylum:Ascomycota;genus:Olpitrichum;	1.06957	1.17919	1.10142	0.99756	1.10967	1.06721	1.08227	0	0	1.18601	1.24236	0	0.924383	0.8786	0.875243	0
302410373	nitrate_reductase	nitrogen	N Assimilation	NA	superkingdom:Eukaryota;kingdom:Fungi;phylum:Ascomycota;class:Sordariomycetes;order:Glomerellales;family:Plectosphaerellaceae;genus:Verticilium;species:Verticillium albo-atrum;	1.02195	1.19106	1.09342	1.07702	0	1.043	0	1.07978	0	0	0	0	1.05138	0.956773	0.968162	1.00753
390519511	amyA	Carbon Cycling	Carbon degradation	Starch	superkingdom:Archaea;phylum:Euryarchaeota;class:Thermococci;order:Thermococcales;family:Thermococcaceae;genus:Thermococcus;	0.960109	1.20929	1.10749	0.98749	1.07117	1.05433	1.09002	0	1.14321	0	0	1.22408	0	0.824564	0.876761	0
317397606	atza	Organic Remediation	Herbicides related compound	NA	superkingdom:Bacteria;phylum:Firmicutes;class:Bacilli;order:Bacillales;family:Bacillaceae;genus:Bacillus;	0.977245	1.20038	1.08695	1.10629	0	1.02687	0	1.02325	0	0	0	0	1.01722	0.9774	0.95148	1.0043
164643400	phenol_oxidase	Carbon Cycling	Carbon degradation	Lignin	superkingdom:Eukaryota;kingdom:Fungi;phylum:Basidiomycota;class:Agaricomycetes;order:Agaricales;family:Tricholomataceae;genus:Laccaria;species:Laccaria bicolor;	1.03292	1.19737	1.09685	1.01086	1.07233	1.04579	0	0.978103	0	0	0	0	1.02593	0.910004	0.891169	0
163811725	rd	Organic Remediation	Chlorinated solvents	NA	superkingdom:Bacteria;phylum:Chloroflexi;class:Dehalococcoidetes;genus:Dehalococcoides;	1.04963	1.26432	1.20003	1.04722	1.21852	1.13899	1.20724	1.0456	1.24034	1.25019	1.3265	1.32947	0.928014	0.931761	0.909665	0
156861718	pula	Carbon Cycling	Carbon degradation	Starch	superkingdom:Bacteria;phylum:Bacteroidetes;class:Bacteroidia;order:Bacteroidales;family:Bacteroidaceae;genus:Bacteroides;species:Bacteroides uniformis;	0.98319	1.21054	1.13606	1.05716	0	1.06752	0	0.997499	0	0	0	0	0.984066	0.942616	0.959123	1.01249
91797828	arylest	Organic Remediation	Aromatics	Other aromatics	superkingdom:Bacteria;phylum:Proteobacteria;class:Gammaproteobacteria;order:Oceanospirillales;family:Halomonadaceae;genus:Chromohalobacter;species:Chromohalobacter salexigens;	1.04144	1.18931	1.07186	1.09097	0	1.02642	0	1.04086	0	0	0	0	0	0.966764	0.981791	1.01621
157319275	rd	Organic Remediation	Chlorinated solvents	NA	superkingdom:Bacteria;phylum:Proteobacteria;class:Gammaproteobacteria;order:Alteromonadales;family:Shewanellaceae;genus:Shewanella;species:Shewanella sediminis;	1.12076	1.20994	1.13633	1.14884	1.16559	0	0	1.12249	1.24469	1.13345	1.26107	1.27165	1.07224	1.01099	1.04435	1.04864
9864060	chnb	Organic Remediation	Other Hydrocarbons	NA	superkingdom:Bacteria;phylum:Actinobacteria;class:Actinobacteria;order:Actinomycetales;family:Brevibacteriaceae;genus:Brevibacterium;	1.02445	1.18869	1.13728	1.12132	0	1.05822	0	1.05902	1.14446	1.13025	0	0	0.962565	0.980936	1.02275	1.02817
339611418	acetylglucosaminidase	Carbon Cycling	Carbon degradation	Chitin	superkingdom:Bacteria;phylum:Bacteroidetes;class:Bacteroidia;order:Bacteroidales;family:Prevotellaceae;genus:Prevotella;species:Prevotella dentalis;	1.01243	1.27499	1.1922	1.00847	1.20429	1.12794	1.20427	0.953418	1.24281	0	0	1.30915	0	0.877147	0.901428	0
345092011	cda	Carbon Cycling	Carbon degradation	Starch	superkingdom:Bacteria;phylum:Proteobacteria;class:Gammaproteobacteria;order:Enterobacteriales;family:Enterobacteriaceae;genus:Enterobacter;species:Enterobacter asburiae;	1.04211	1.20008	1.09845	1.02385	1.14257	1.00638	1.08405	0.992193	1.17889	1.107	1.23506	1.19797	0.984308	0.896887	0.910703	0
294870812	actin_Perkinsea	Other	Phylogenetic	NA	superkingdom:Eukaryota;order:Perkinsida;family:Perkinsidae;genus:Perkinsus;species:Perkinsus marinus;	0	1.42447	1.34883	1.26852	1.30769	0	1.33135	0	1.3932	1.31892	1.44193	1.45606	1.13592	1.09461	0	1.15223
12659196	nifh	Nitrogen	Nitrogen fixation	NA	superkingdom:Bacteria;phylum:Spirochaetes;class:Spirochaetes;order:Spirochaetales;family:Spirochaetaceae;genus:Treponema;	1.05273	1.17728	1.13421	1.0755	1.10626	0	0	1.11271	0	0	0	0	1.05244	0.967866	0.966655	1.01201
375081652	linb	Organic Remediation	Pesticides related compound	NA	superkingdom:Bacteria;phylum:Firmicutes;class:Bacilli;order:Bacillales;family:Paenibacillaceae;genus:Paenibacillus;	0.984784	1.1923	1.08495	1.13679	0	1.02478	0	0.995781	0	0	0	0	1.00419	0.95572	0.995521	1.02606
388276188	tfth	Organic Remediation	Aromatics	Chlorinated aromatics	superkingdom:Bacteria;phylum:Proteobacteria;class:Gammaproteobacteria;order:Pseudomonadales;family:Pseudomonadaceae;genus:Pseudomonas;	1.05025	1.17956	1.09581	1.06614	0	1.0742	0	0.987068	1.19215	1.14765	0	0	0.993567	0.955875	0.960995	1.00523
247543895	amyA	Carbon Cycling	Carbon degradation	Starch	superkingdom:Bacteria;phylum:Firmicutes;class:Bacilli;order:Bacillales;family:Paenibacillaceae;genus:Paenibacillus;	1.00049	1.17906	1.09002	1.03483	0	1.10194	0	0.993089	1.13883	1.10595	0	0	0.955063	0.911865	0.919091	0.954687
206688090	soxY	Sulfur	Sulfur Oxidation	NA	superkingdom:Bacteria;phylum:Proteobacteria;class:Alphaproteobacteria;order:Rhodobacterales;	1.05735	1.17747	1.08381	1.08661	1.08677	0	0	1.02693	0	0	0	0	1.03531	0.939006	0.973181	1.01534
28971823	nagg	Organic Remediation	Aromatics	Aromatic carboxylic acid	superkingdom:Bacteria;phylum:Proteobacteria;class:Alphaproteobacteria;order:Sphingomonadales;family:Sphingomonadaceae;genus:Sphingomonas;	1.10378	1.2209	1.15811	1.11894	1.25285	0	1.30187	1.0865	1.23535	1.20604	1.31705	1.36475	1.02531	0.992381	0.97892	1.03584
374853663	atza	Organic Remediation	Herbicides related compound	NA	superkingdom:Bacteria;phylum:Chloroflexi;	0.99976	1.17459	1.10332	1.09724	1.0595	0	0	1.01312	0	0	0	0	1.04134	0.976446	0.939147	1.00168
330427379	cysI	Sulfur	Other	NA	superkingdom:Bacteria;phylum:Proteobacteria;class:Betaproteobacteria;order:Burkholderiales;family:Alcaligenaceae;genus:Pusillimonas;	1.07259	1.23429	1.15568	1.11121	1.14416	1.10813	1.10278	1.06149	1.20839	1.19892	1.30598	1.29508	1.0284	0	0.99943	0.973947
261193423	glucoamylase	Carbon Cycling	Carbon degradation	Starch	superkingdom:Eukaryota;kingdom:Fungi;phylum:Ascomycota;class:Eurotiomycetes;order:Onygenales;family:Ajellomycetaceae;genus:Ajellomyces;species:Ajellomyces dermatitidis;	1.08872	1.21685	1.12035	1.10327	1.16065	1.04223	1.12084	1.0982	1.23423	1.21194	1.35627	1.27857	1.04978	0	0.960994	1.00637
331694368	chnb	Organic Remediation	Other Hydrocarbons	NA	superkingdom:Bacteria;phylum:Actinobacteria;class:Actinobacteria;order:Actinomycetales;family:Pseudonocardiaceae;genus:Pseudonocardia;species:Pseudonocardia dioxanivorans;	1.04576	1.17409	1.10347	1.05781	0	1.00333	0	1.04591	1.16726	1.13004	1.246	0	1.06625	0.982138	0.975113	1.02612
343426613	phenol_oxidase	Carbon Cycling	Carbon degradation	Lignin	superkingdom:Eukaryota;kingdom:Fungi;phylum:Basidiomycota;class:Ustilaginomycetes;order:Ustilaginales;family:Ustilaginaceae;genus:Sporisorium;species:Sporisorium reilianum;	1.05307	1.17075	1.09429	1.08931	1.09388	0	0	1.07853	1.17256	1.14624	0	0	1.02732	0.964209	0.977577	0.985046
333936728	xylanase	Carbon Cycling	Carbon degradation	Hemicellulose	superkingdom:Bacteria;phylum:Proteobacteria;class:Alphaproteobacteria;order:Sphingomonadales;family:Sphingomonadaceae;genus:Novosphingobium;	1.0007	1.21076	1.12747	1.09108	0	1.0728	0	1.03218	0	0	0	0	0.995903	0.960805	0.990326	1.0251
311285639	vana	Carbon Cycling	Carbon degradation	Vanillin/Lignin	superkingdom:Bacteria;phylum:Proteobacteria;class:Gammaproteobacteria;order:Pseudomonadales;family:Pseudomonadaceae;genus:Pseudomonas;species:Pseudomonas fluorescens;	0	1.18031	1.08684	1.14327	0	1.03585	1.05465	1.04271	1.1746	0	1.25141	0	0	0.867941	0.870974	0
355538147	amyA	Carbon Cycling	Carbon degradation	Starch	superkingdom:Bacteria;phylum:Proteobacteria;class:Alphaproteobacteria;order:Rhizobiales;family:Rhizobiaceae;genus:Agrobacterium;species:Agrobacterium tumefaciens;	1.08823	1.16441	1.10319	1.09384	1.12364	0	0	1.05698	0	0	0	0	1.01258	0.974743	0.981263	0.994248
326316653	endoglucanase	Carbon Cycling	Carbon degradation	Cellulose	superkingdom:Bacteria;phylum:Proteobacteria;class:Betaproteobacteria;order:Burkholderiales;family:Comamonadaceae;genus:Acidovorax;species:Acidovorax avenae;	1.04141	1.20925	1.13405	1.02374	1.14304	1.11817	1.20056	1.05579	1.23936	1.14384	1.26697	1.2301	0.935878	0.881737	0.881647	0
302387670	b_lactamase	Virulence	Antibiotic resistance	Degradation	superkingdom:Bacteria;phylum:Firmicutes;class:Clostridia;order:Clostridiales;family:Clostridiaceae;genus:Clostridium;species:Clostridium saccharolyticum;	1.03767	1.18272	1.09122	1.07047	0	1.02881	0	1.00399	0	0	0	0	0.995784	0.96426	0.974144	1.02476
343788064	pmoa	Carbon Cycling	Methane	Methane oxidation	superkingdom:Bacteria;	1.07771	1.16286	1.09287	1.10062	1.10619	0	0	1.05684	0	0	0	0	1.04014	0.979609	0.978341	0.994245
345014949	pcag	Organic Remediation	Aromatics	Other aromatics	superkingdom:Bacteria;phylum:Actinobacteria;class:Actinobacteria;order:Actinomycetales;family:Streptomycetaceae;genus:Streptomyces;species:Streptomyces violaceusniger;	1.01634	1.24959	1.11697	1.12341	0	1.10218	0	1.06439	0	0	0	0	1.0219	1.00201	1.00695	1.03809
156868639	amyA	Carbon Cycling	Carbon degradation	Starch	superkingdom:Bacteria;phylum:Firmicutes;class:Clostridia;order:Clostridiales;family:Clostridiaceae;genus:Clostridium;species:Clostridium leptum;	1.04583	1.18807	1.14354	1.06379	0	1.04754	0	1.0469	1.17818	1.16196	1.24579	1.27011	1.08981	0.985172	1.01308	1.02418
29160343	exoglucanase	Carbon Cycling	Carbon degradation	Cellulose	superkingdom:Eukaryota;kingdom:Fungi;phylum:Ascomycota;class:Sordariomycetes;order:Sordariales;family:Chaetomiaceae;genus:Thielavia;	1.01045	1.21529	1.08909	1.15603	0	1.04382	0	0.991217	0	0	0	0	1.00151	0.992088	1.03318	1.03843
119177647	nirk	Nitrogen	Denitrification	NA	superkingdom:Eukaryota;kingdom:Fungi;phylum:Ascomycota;class:Eurotiomycetes;order:Onygenales;genus:Coccidioides;species:Coccidioides immitis;	1.00767	1.1893	1.11722	1.05336	0	1.04087	0	0.975012	1.13728	1.19689	1.2733	0	1.03425	0.936187	0.992411	1.00926
198283059	trze	Organic Remediation	Herbicides related compound	NA	superkingdom:Bacteria;phylum:Proteobacteria;class:Gammaproteobacteria;order:Acidithiobacillales;family:Acidithiobacillaceae;genus:Acidithiobacillus;species:Acidithiobacillus ferrooxidans;	1.02487	1.18634	1.09496	1.0199	0	1.02768	0	0.998786	1.17874	1.10497	0	0	1.02585	0.941473	0.975114	0.982668
316948304	cysJ	Sulfur	Reduction	NA	superkingdom:Bacteria;phylum:Proteobacteria;class:Gammaproteobacteria;order:Enterobacteriales;family:Enterobacteriaceae;genus:Pantoea;	1.03053	1.1841	1.11047	1.0885	1.10522	0	0	1.06433	1.17939	1.11269	1.24489	1.23801	1.0792	0.959735	0.978122	0.993438
145236908	p450aro	Organic Remediation	Aromatics	polycyclic aromatics	superkingdom:Eukaryota;kingdom:Fungi;phylum:Ascomycota;class:Eurotiomycetes;order:Eurotiales;family:Trichocomaceae;genus:Aspergillus;species:Aspergillus niger;	1.04466	1.24431	1.11404	1.13482	0	1.11481	1.20176	1.07823	0	0	0	0	0.952578	1.00151	1.02512	1.05059
119479235	nitrate_reductase	nitrogen	N Assimilation	NA	superkingdom:Eukaryota;kingdom:Fungi;phylum:Ascomycota;class:Eurotiomycetes;order:Eurotiales;family:Trichocomaceae;genus:Neosartorya;species:Neosartorya fischeri;	1.22801	1.38271	1.28965	1.22148	1.37198	1.25324	1.40451	0	1.40399	1.40469	1.51947	1.48816	1.23246	0	1.11582	1.18144
156741138	accD	Carbon Cycling	Carbon fixation	3-hydroxypropionate bicycle	superkingdom:Bacteria;phylum:Chloroflexi;class:Chloroflexi;order:Chloroflexales;family:Chloroflexaceae;genus:Roseiflexus;species:Roseiflexus castenholzii;	1.08246	1.19774	1.1267	1.16487	1.13335	0	0	1.11716	1.23717	1.13115	1.26451	1.2079	1.07913	1.01052	1.03579	1.05529
325917695	amyA	Carbon Cycling	Carbon degradation	Starch	superkingdom:Bacteria;phylum:Proteobacteria;class:Gammaproteobacteria;order:Xanthomonadales;family:Xanthomonadaceae;genus:Xanthomonas;species:Xanthomonas vesicatoria;	0.952647	1.17347	1.08008	1.11842	0	1.03251	0	1.0277	0	0	0	0	1.00064	0.956916	0.937145	0.999621
407279404	nfsa_2	Organic Remediation	Aromatics	Nitoaromatics	superkingdom:Bacteria;phylum:Actinobacteria;class:Actinobacteria;order:Actinomycetales;family:Nocardiaceae;genus:Rhodococcus;	0.998342	1.19961	1.12129	1.00457	1.12762	1.05263	1.09076	1.01193	1.17925	1.15411	1.22536	1.22323	0.983627	0.866131	0.879382	0
350267693	cda	Carbon Cycling	Carbon degradation	Starch	superkingdom:Bacteria;phylum:Firmicutes;class:Bacilli;order:Bacillales;family:Bacillaceae;genus:Bacillus;species:Bacillus subtilis;	1.07395	1.21463	1.08731	1.145	0	1.07249	0	1.0861	0	0	0	0	0.959991	1.01752	1.02276	1.06029
104780602	nirb	Nitrogen	Assimilatory N reduction	NA	superkingdom:Bacteria;phylum:Proteobacteria;class:Gammaproteobacteria;order:Pseudomonadales;family:Pseudomonadaceae;genus:Pseudomonas;species:Pseudomonas entomophila;	0.994781	0	0	1.00232	0	1.01968	1.07258	0.970628	0	0	0	0	0	0	0	0
288347668	bphd	Organic Remediation	Aromatics	Polycyclic aromatics	superkingdom:Bacteria;phylum:Actinobacteria;class:Actinobacteria;order:Actinomycetales;family:Frankiaceae;genus:Frankia;	1.06728	1.2565	1.21267	1.17702	0	1.08615	0	1.08031	1.17663	1.18624	1.25243	1.26947	1.0383	1.10848	1.06248	1.15878
148724109	one_ring_23diox	Organic Remediation	Aromatics	Other aromatics	superkingdom:Bacteria;	1.02769	1.16417	1.07209	1.07766	1.09938	0	0	1.05849	1.17401	1.12006	0	0	1.01496	0.949846	0.924589	0.97768
319413995	phenol_oxidase	Carbon Cycling	Carbon degradation	Lignin	superkingdom:Bacteria;	1.05252	1.20272	1.13796	0	1.06472	0	1.08587	0.989929	1.14363	1.17239	0	1.22175	0	0.842905	0.858953	0
290474678	chitinase	Carbon Cycling	Carbon degradation	Chitin	superkingdom:Bacteria;phylum:Proteobacteria;class:Gammaproteobacteria;order:Enterobacteriales;family:Enterobacteriaceae;genus:Xenorhabdus;species:Xenorhabdus bovienii;	1.0078	1.1649	1.11029	1.05772	1.12994	0	1.08602	1.02474	0	1.14522	0	1.20412	0.970395	0.961437	0.899713	0.961285
374610841	nhh	Organic Remediation	Aromatics	Nitoaromatics	superkingdom:Bacteria;phylum:Actinobacteria;class:Actinobacteria;order:Actinomycetales;family:Mycobacteriaceae;genus:Mycobacterium;species:Mycobacterium tusciae;	1.00879	1.17532	1.11066	1.0305	1.10611	1.02453	1.08285	0.989464	1.14512	0	0	1.25609	0.943208	0.899214	0	0.903489
363422826	arsc	Metal Homeostasis	Arsenic	Detoxification	superkingdom:Bacteria;phylum:Actinobacteria;class:Actinobacteria;order:Actinomycetales;family:Nocardiaceae;genus:Rhodococcus;species:Rhodococcus pyridinivorans;	1.00745	1.17754	1.09713	1.08353	0	1.04317	0	1.05739	0	0	0	0	0	0.96752	0.957309	1.01661
116804528	nasa	Nitrogen	Assimilatory N reduction	NA		1.00498	1.20837	1.11505	0.993645	1.10273	1.08625	1.10617	0.953395	1.21658	1.36111	1.24054	0	0	0	0.842986	0.899302
163855638	tfdb	Organic Remediation	Aromatics	Chlorinated aromatics	superkingdom:Bacteria;phylum:Proteobacteria;class:Betaproteobacteria;order:Burkholderiales;family:Alcaligenaceae;genus:Bordetella;species:Bordetella petrii;	1.05278	1.17555	1.12015	1.06801	0	1.04383	0	0.946996	1.13669	1.15095	1.23638	0	0.948863	0.951206	0.932464	1.12331
288960297	amyA	Carbon Cycling	Carbon degradation	Starch	superkingdom:Bacteria;phylum:Proteobacteria;class:Alphaproteobacteria;order:Rhodospirillales;family:Rhodospirillaceae;genus:Azospirillum;species:Azospirillum lipoferum;	1.0256	1.25889	1.15428	1.02932	1.15765	1.08257	1.16106	1.04154	1.2402	0	0	1.24868	0	0.915067	0.960694	0
261415136	mannanase	Carbon Cycling	Carbon degradation	Hemicellulose	superkingdom:Bacteria;phylum:Fibrobacteres;class:Fibrobacteres;order:Fibrobacterales;family:Fibrobacteraceae;genus:Fibrobacter;species:Fibrobacter succinogenes;	1.08094	1.20632	1.08593	1.14781	1.1031	0	0	1.11735	1.20563	1.20576	1.27604	1.25932	1.18362	1.01844	1.00893	1.05189
225159869	amyA	Carbon Cycling	Carbon degradation	Starch	superkingdom:Bacteria;phylum:Firmicutes;class:Clostridia;order:Clostridiales;family:Clostridiaceae;genus:Clostridium;species:Clostridium hylemonae;	1.04204	1.19259	1.10763	1.13366	0	1.06274	0	1.0804	0	0	0	0	0.940444	1.00737	0.992667	1.06341
260772260	acetylglucosaminidase	Carbon Cycling	Carbon degradation	Chitin	superkingdom:Bacteria;phylum:Proteobacteria;class:Gammaproteobacteria;order:Vibrionales;family:Vibrionaceae;genus:Vibrio;species:Vibrio metschnikovii;	1.06257	1.18886	1.15537	1.06597	0	1.05481	0	1.0744	1.18523	1.1605	1.2547	1.2529	1.07187	1.01044	1.01192	1.04639
388258673	chitinase	Carbon Cycling	Carbon degradation	Chitin	superkingdom:Bacteria;phylum:Proteobacteria;class:Gammaproteobacteria;order:Pseudomonadales;family:Pseudomonadaceae;genus:Cellvibrio;	1.08448	1.2396	1.13922	1.16631	1.16598	0	0	1.138	1.25293	1.12625	0	1.24881	1.10658	1.02663	1.07026	1.05722
164415626	mer	Metal Homeostasis	Mercury	Detoxification	superkingdom:Bacteria;phylum:Actinobacteria;class:Actinobacteria;order:Actinomycetales;family:Micrococcaceae;genus:Arthrobacter;	1.00765	1.17307	1.10779	1.00992	0	1.01586	0	1.01112	0	0	0	0	1.03058	0.940323	0.951503	0.998455
223886625	phenol_oxidase	Carbon Cycling	Carbon degradation	Lignin	superkingdom:Eukaryota;kingdom:Fungi;	1.02029	1.18148	1.12349	1.09238	0	1.05583	0	1.06684	0	0	0	0	0	0.972388	0.992135	1.03736
342808037	amyA	Carbon Cycling	Carbon degradation	Starch	superkingdom:Bacteria;phylum:Proteobacteria;class:Gammaproteobacteria;order:Vibrionales;family:Vibrionaceae;genus:Vibrio;species:Vibrio splendidus;	1.03103	1.16004	1.09728	1.07095	0	1.04692	0	1.02092	1.13841	1.34293	1.35798	0	1.04471	0.949831	0.986839	1.00191
16152123	dsrB	Sulfur	sulfite reduction	NA	superkingdom:Bacteria;phylum:Proteobacteria;class:Deltaproteobacteria;order:Desulfobacterales;family:Desulfobacteraceae;genus:Desulfofaba;	1.09611	1.25371	1.15517	1.18598	1.16319	0	0	1.18147	1.23783	1.14826	1.287	1.29786	1.14113	1.058	1.05891	1.1203
353671577	PRI	Carbon Cycling	Carbon fixation	Calvin cycle	superkingdom:Bacteria;phylum:Proteobacteria;class:Alphaproteobacteria;order:Rhodospirillales;family:Acetobacteraceae;genus:Commensalibacter;species:Commensalibacter intestini;	0.979109	0	1.08785	0	1.12267	0	0	0.966995	0	0	0	0	0	0	0	0
46981124	nirs	Nitrogen	Denitrification	NA	superkingdom:Bacteria;phylum:Firmicutes;class:Bacilli;order:Bacillales;family:Bacillaceae;genus:Bacillus;	1.01103	1.23553	1.1461	1.14007	0	1.12694	1.13062	1.04368	1.14579	1.12072	0	1.23445	1.06236	0.992234	1.0038	1.08375
219995555	mer	Metal Homeostasis	Mercury	Detoxification	superkingdom:Bacteria;phylum:Proteobacteria;class:Gammaproteobacteria;order:Chromatiales;family:Ectothiorhodospiraceae;genus:Thioalkalivibrio;species:Thioalkalivibrio sulfidophilus;	0.953632	1.18286	1.10337	1.12925	0	1.04778	0	1.03192	0	0	0	0	0.963451	0.940893	0.998086	1.01674
294474353	chitinase	Carbon Cycling	Carbon degradation	Chitin	superkingdom:Bacteria;phylum:Bacteroidetes;class:Bacteroidia;order:Bacteroidales;family:Prevotellaceae;genus:Prevotella;species:Prevotella ruminicola;	1.08054	1.19254	1.09613	1.13358	1.12196	0	0	1.10886	1.21226	1.13924	1.44583	0	1.03862	1.00562	1.0255	1.01782
258577563	phospholipase_B_fungi	virulence	degradation	NA	superkingdom:Eukaryota;kingdom:Fungi;phylum:Ascomycota;class:Eurotiomycetes;order:Onygenales;family:Onygenaceae;genus:Uncinocarpus;species:Uncinocarpus reesii;	1.0841	1.22258	1.1221	1.14249	1.15781	0	0	1.12194	1.2363	1.12486	0	1.27175	1.05723	1.01388	1.03362	1.05206
325507798	cellobiase	Carbon Cycling	Carbon degradation	Cellulose	superkingdom:Bacteria;phylum:Firmicutes;class:Clostridia;order:Clostridiales;family:Clostridiaceae;genus:Clostridium;species:Clostridium acetobutylicum;	1.03496	1.18102	1.13968	1.13738	1.12246	0	0	1.12777	1.2223	1.12063	0	1.22459	1.0814	0.993185	0.997058	1.04838
83643103	tehb	Metal Homeostasis	Tellurium	Detoxification	superkingdom:Bacteria;phylum:Proteobacteria;class:Gammaproteobacteria;order:Oceanospirillales;family:Hahellaceae;genus:Hahella;species:Hahella chejuensis;	0.950227	0	1.07689	0	1.07904	0	1.07643	0.939305	1.16508	1.20575	1.24295	0	0	0	0	0
344039093	catechol_b	Organic Remediation	Aromatics	Other aromatics	superkingdom:Bacteria;phylum:Actinobacteria;class:Actinobacteria;order:Actinomycetales;family:Streptomycetaceae;genus:Streptomyces;species:Streptomyces violaceusniger;	1.04819	1.18266	1.10935	1.09186	1.12843	0	0	1.0639	1.18901	1.12029	0	1.2142	1.01328	0.963347	0.979619	1.01622
196194608	alkb	Organic Remediation	Other Hydrocarbons	NA	superkingdom:Bacteria;phylum:Proteobacteria;class:Gammaproteobacteria;order:Oceanospirillales;family:Alcanivoracaceae;genus:Alcanivorax;	0.972865	1.27529	1.17345	1.15475	0	1.10209	0	1.03177	1.17772	1.1114	1.23697	1.2819	1.05367	1.01468	1.06078	1.0906
14495300	nicdehydr	Organic Remediation	Aromatics	Heterocyclic aromatics	superkingdom:Bacteria;phylum:Actinobacteria;class:Actinobacteria;order:Actinomycetales;family:Micrococcaceae;genus:Arthrobacter;	1.06988	1.16898	1.0869	1.07606	0	1.06988	0	0.993219	1.22838	1.21485	0	0	1.06074	0.971426	0.97276	1.03636
238617613	actin_Cryptophyta	Other	Phylogenetic	NA	superkingdom:Eukaryota;class:Cryptophyta;order:Pyrenomonadales;family:Pyrenomonadaceae;genus:Rhodomonas;	0.943533	0	0	1.02519	0	1.00961	1.06115	0.965827	0	0	0	0	0	0	0	0
365792018	dsra	Sulfur	sulfite reduction	NA	superkingdom:Bacteria;phylum:Firmicutes;	0.971791	1.18091	1.16497	1.04173	1.16743	1.07471	1.11998	0.97695	1.26634	0	0	1.21017	0	0.86966	0.886352	0
212541773	tfda	Organic Remediation	Aromatics	Chlorinated aromatics	superkingdom:Eukaryota;kingdom:Fungi;phylum:Ascomycota;class:Eurotiomycetes;order:Eurotiales;family:Trichocomaceae;genus:Talaromyces;species:Talaromyces marneffei;	1.11211	1.18324	1.11139	1.07534	1.11775	1.02049	0	1.03856	1.18981	1.12899	0	1.24189	0.991932	0	1.00169	1.01169
48527128	mcra	Carbon Cycling	Methane	Methanogenesis	superkingdom:Archaea;phylum:Euryarchaeota;class:Methanomicrobia;order:Methanomicrobiales;	1.0203	1.22394	1.1619	0	0	1.08246	1.17307	0.988297	0	0	0	0	0.982412	0.861616	0.862769	0
333459199	amyA	Carbon Cycling	Carbon degradation	Starch	superkingdom:Bacteria;phylum:Cyanobacteria;order:Oscillatoriales;genus:Microcoleus;species:Microcoleus vaginatus;	1.10332	1.202	1.12387	1.1204	1.18164	0	1.10261	1.12943	1.23756	1.09805	0	1.27561	1.06857	0.989389	1.03268	1.03559
328812073	amyA	Carbon Cycling	Carbon degradation	Starch	superkingdom:Bacteria;phylum:Actinobacteria;class:Actinobacteria;order:Actinomycetales;family:Micromonosporaceae;genus:Verrucosispora;species:Verrucosispora maris;	1.00996	1.19544	1.08714	1.14507	0	1.05765	0	1.03803	0	0	0	0	0.978617	1.00979	0.995767	1.03631
67535865	amyA	Carbon Cycling	Carbon degradation	Starch	superkingdom:Eukaryota;kingdom:Fungi;phylum:Ascomycota;class:Eurotiomycetes;order:Eurotiales;family:Trichocomaceae;genus:Emericella;species:Emericella nidulans;	0.954986	1.21071	1.13565	1.10635	0	1.02921	0	1.03995	0	0	0	0	1.00661	0.997973	0.998395	1.03774
259346564	xyla	Carbon Cycling	Carbon degradation	Hemicellulose	superkingdom:Bacteria;phylum:Proteobacteria;class:Alphaproteobacteria;order:Rhodobacterales;family:Rhodobacteraceae;genus:Ruegeria;	1.0422	1.19935	1.08339	1.12297	1.13001	0	0	1.09378	1.1634	1.11289	0	1.19581	1.07559	0.986145	0.981851	1.01608
356642542	dsrB	Sulfur	sulfite reduction	NA	superkingdom:Archaea;phylum:Crenarchaeota;class:Thermoprotei;order:Thermoproteales;family:Thermoproteaceae;genus:Pyrobaculum;	1.02665	1.17815	0	1.0141	0	0	0	0	0	0	0	0	0	0.85005	0.839308	0.888464
124899480	arsc	Metal Homeostasis	Arsenic	Detoxification	superkingdom:Bacteria;phylum:Proteobacteria;class:Betaproteobacteria;order:Burkholderiales;family:Burkholderiaceae;genus:Burkholderia;species:Burkholderia dolosa;	0.965726	1.21033	1.13092	1.01503	1.13614	1.02048	1.06231	1.08168	1.15668	0	1.22696	0	0	0.888799	0.911883	0
126629427	atzb	Organic Remediation	Herbicides related compound	NA	superkingdom:Bacteria;phylum:Proteobacteria;class:Gammaproteobacteria;order:Alteromonadales;family:Alteromonadaceae;genus:Marinobacter;	1.09541	1.24206	1.12692	1.13804	1.18227	0	0	1.11651	1.23588	1.21529	1.30196	1.28202	1.12012	1.04775	1.03158	1.0469
212538609	cellobiase	Carbon Cycling	Carbon degradation	Cellulose	superkingdom:Eukaryota;kingdom:Fungi;phylum:Ascomycota;class:Eurotiomycetes;order:Eurotiales;family:Trichocomaceae;genus:Penicillium;species:Penicillium marneffei;	1.08797	1.36302	0	1.13463	0	0	0	0	0	0	0	0	1.07282	0.991955	1.00444	1.04229
60476330	dsrB	Sulfur	sulfite reduction	NA	superkingdom:Bacteria;	1.07246	1.18787	1.10075	1.14454	1.11668	0	0	1.10228	1.20367	1.11449	0	1.24144	1.07978	1.00473	1.03002	1.03764
71383742	nasa	Nitrogen	Assimilatory N reduction	NA	superkingdom:Bacteria;phylum:Cyanobacteria;order:Chroococcales;genus:Synechococcus;	1.04023	1.266	1.20603	1.11031	1.1868	1.13949	1.19901	1.11594	1.28276	1.28316	1.41034	1.34325	1.04896	0.998996	1.00999	0
296818799	phytase	Phosphorus	Phytic acid hydrolysis	NA	superkingdom:Eukaryota;kingdom:Fungi;phylum:Ascomycota;class:Eurotiomycetes;order:Onygenales;family:Arthrodermataceae;genus:Arthroderma;species:Arthroderma otae;	0.994065	1.17491	1.08382	1.03698	0	1.03196	0	0.957184	0	0	0	0	0.952512	0.947783	0.958138	0.981406
20799543	silicon_transporter	Metal Homeostasis	Silicon	Transport		1.0589	1.21641	1.12827	1.10813	1.08617	1.08352	1.13775	0.98772	1.14207	1.13356	0	1.23017	1.10838	0	0.980927	1.04845
78696499	ppx	Phosphorus	Polyphosphate degradation	NA	superkingdom:Bacteria;phylum:Proteobacteria;class:Alphaproteobacteria;order:Rhizobiales;family:Bradyrhizobiaceae;genus:Bradyrhizobium;	0.964539	1.21529	1.11947	1.04459	1.0911	1.07841	1.12225	1.00176	1.18194	0	1.21828	1.22023	0.951358	0.911932	0.908392	0
7544050	acetylglucosaminidase	Carbon Cycling	Carbon degradation	Chitin	superkingdom:Bacteria;phylum:Actinobacteria;class:Actinobacteria;order:Actinomycetales;family:Streptomycetaceae;genus:Streptomyces;species:Streptomyces coelicolor;	1.01967	1.18248	1.14005	1.005	1.1333	1.06023	1.10237	1.01511	1.19094	1.10187	0	1.2758	0.909229	0.894308	0.906324	0
302885691	RgaE	Carbon Cycling	Carbon degradation	Pectin	superkingdom:Eukaryota;kingdom:Fungi;phylum:Ascomycota;class:Sordariomycetes;order:Hypocreales;family:Nectriaceae;genus:Nectria;species:Nectria haematococca;	1.0144	1.19305	1.13932	1.03835	1.08856	1.09698	1.13157	1.06714	0	0	0	0	1.0356	0.909678	0.947155	0
290469667	amyA	Carbon Cycling	Carbon degradation	Starch	superkingdom:Bacteria;phylum:Deinococcus-Thermus;class:Deinococci;order:Thermales;family:Thermaceae;genus:Meiothermus;species:Meiothermus ruber;	1.00065	1.17806	1.08847	1.05056	0	1.00056	0	0.975755	1.18091	1.13749	0	0	1.03997	0.95448	0.997837	1.00543
297538557	urec	Nitrogen	Ammonification	NA	superkingdom:Bacteria;phylum:Proteobacteria;class:Betaproteobacteria;order:Methylophilales;family:Methylophilaceae;genus:Methylotenera;species:Methylotenera versatilis;	1.01637	0	0	1.0036	1.08715	0	0	0.967703	0	0	0	0	0	0	0	0
156043229	glucoamylase	Carbon Cycling	Carbon degradation	Starch	superkingdom:Eukaryota;kingdom:Fungi;phylum:Ascomycota;class:Leotiomycetes;order:Helotiales;family:Sclerotiniaceae;genus:Sclerotinia;species:Sclerotinia sclerotiorum;	1.01584	1.2146	1.19398	0.976854	1.20509	1.1313	1.19611	1.02204	1.25429	1.18564	1.25869	1.31077	0	0.847372	0.88023	0
363994038	cutinase	Carbon Cycling	Carbon degradation	Cutin	superkingdom:Bacteria;phylum:Actinobacteria;class:Actinobacteria;order:Actinomycetales;family:Mycobacteriaceae;genus:Mycobacterium;species:Mycobacterium abscessus;	0.973406	1.20051	1.10905	1.00586	1.11711	1.04521	1.10426	0.926216	1.2188	1.21302	1.25783	1.2629	0.917331	0.909495	0.85191	0
302418412	mannanase	Carbon Cycling	Carbon degradation	Hemicellulose	superkingdom:Eukaryota;kingdom:Fungi;phylum:Ascomycota;class:Sordariomycetes;order:Glomerellales;family:Plectosphaerellaceae;genus:Verticillium;species:Verticillium alfalfae;	1.09441	1.28515	1.22347	1.19	1.2949	0	1.25457	0	0	1.35843	1.43489	1.30204	1.0692	1.00433	1.2609	0.994459
359344105	urec	Nitrogen	Ammonification	NA	superkingdom:Bacteria;phylum:Proteobacteria;class:Alphaproteobacteria;order:Rhodobacterales;family:Rhodobacteraceae;genus:Pseudovibrio;	0.995317	1.17389	1.0933	0	0	0	1.09231	0.950005	0	0	0	0	0.925843	0.861807	0.887113	0.895561
296536034	ben_bcla	virulence	NA	NA	superkingdom:Bacteria;phylum:Proteobacteria;class:Alphaproteobacteria;order:Rhodospirillales;family:Acetobacteraceae;genus:Roseomonas;species:Roseomonas cervicalis;	0.947912	1.20374	1.10519	1.006	1.09828	1.01925	1.08983	1.00772	1.15526	1.11695	0	0	0.972411	0.890659	0	0.889358
33520870	nirk	Nitrogen	Denitrification	NA	superkingdom:Bacteria;	0.986798	1.20426	1.14029	1.13912	0	1.06728	0	1.05929	0	0	0	0	1.02076	1.02283	1.01193	1.057
112361523	fcbb	Organic Remediation	Aromatics	Chlorinated aromatics	superkingdom:Bacteria;	1.05095	1.17043	1.09064	1.09352	1.12494	0	0	1.04289	1.2021	1.11593	0	1.20213	0.992476	0.991591	0.974588	0.987057
323374221	ppx	Phosphorus	Polyphosphate degradation	NA	superkingdom:Bacteria;phylum:Proteobacteria;class:Betaproteobacteria;order:Burkholderiales;family:Comamonadaceae;genus:Acidovorax;species:Acidovorax avenae;	0.992121	1.18655	1.12642	1.12363	0	1.03559	0	1.04344	0	0	0	0	1.03472	1.00306	1.00481	1.06522
156934923	arylest	Organic Remediation	Aromatics	Other aromatics	superkingdom:Bacteria;phylum:Proteobacteria;class:Gammaproteobacteria;order:Enterobacteriales;family:Enterobacteriaceae;genus:Cronobacter;species:Cronobacter sakazakii;	1.01525	1.18834	1.10299	1.01018	1.08753	1.05544	0	0.939006	0	0	0	0	0	0.89971	0.927302	0
56798497	catechol_b	Organic Remediation	Aromatics	Other aromatics	superkingdom:Bacteria;	0.991936	1.21858	1.086	1.12991	0	1.06558	0	1.06197	0	0	0	0	0.969347	1.00661	0.993652	1.04346
145613938	endochitinase	Carbon Cycling	Carbon degradation	Chitin	superkingdom:Eukaryota;kingdom:Fungi;phylum:Ascomycota;class:Sordariomycetes;order:Magnaporthales;family:Magnaporthaceae;genus:Magnaporthe;species:Magnaporthe oryzae;	1.11295	1.26357	1.17676	1.18243	1.25661	0	1.35004	1.20115	1.28528	0	1.33823	1.3544	1.15909	1.06557	1.06015	1.11428
85833997	atza	Organic Remediation	Herbicides related compound	NA	superkingdom:Bacteria;phylum:Proteobacteria;class:Gammaproteobacteria;order:Vibrionales;family:Vibrionaceae;genus:Vibrio;	0.994572	1.1797	1.1177	1.12231	0	1.06493	0	1.04563	0	0	0	0	1.0277	0.964951	1.00299	1.06321
223587960	aromatic_peroxygenase	Organic remediation	Aromatics	Other	superkingdom:Eukaryota;kingdom:Fungi;phylum:Basidiomycota;class:Agaricomycetes;order:Agaricales;family:Bolbitiaceae;genus:Agrocybe;	1.0791	1.26608	1.25139	1.17872	1.2293	1.18596	1.16431	0	1.31684	1.30838	1.35274	1.36357	1.16205	0	1.01497	1.11868
145343562	mg_chelatase	Secondary metabolism	Pigments	Chlorophyll	NA	0.981541	1.1788	1.0777	1.08787	0	1.02318	0	1.04332	0	0	0	0	0.980539	0.984013	0.962796	1.01803
358055986	glx	Carbon Cycling	Carbon degradation	Lignin	superkingdom:Eukaryota;kingdom:Fungi;phylum:Basidiomycota;order:Mixiales;family:Mixiaceae;genus:Mixia;species:Mixia osmundae;	1.00638	1.15889	1.10289	1.12782	1.11368	0	0	1.08815	1.16771	0	1.25469	1.24058	1.06696	0.989632	0.959526	1.0173
342800000	fthfs	Carbon Cycling	Carbon fixation	Reductive acetyl–CoA pathway	superkingdom:Bacteria;phylum:Proteobacteria;class:Gammaproteobacteria;order:Vibrionales;family:Vibrionaceae;genus:Vibrio;	0.952719	1.17745	1.08582	1.0513	0	1.05682	0	0.948607	0	0	0	0	0.953043	0.924052	0.9352	1.00723
116670577	amyA	Carbon Cycling	Carbon degradation	Starch	superkingdom:Bacteria;phylum:Actinobacteria;class:Actinobacteria;order:Actinomycetales;family:Micrococcaceae;genus:Arthrobacter;	1.06766	1.21337	1.15144	1.15421	1.15593	0	0	1.13886	1.2326	1.12846	0	1.2838	1.10292	1.01234	1.07183	1.08408
302407594	axe	Carbon Cycling	Carbon degradation	Cellulose	superkingdom:Eukaryota;kingdom:Fungi;phylum:Ascomycota;class:Sordariomycetes;order:Glomerellales;family:Plectosphaerellaceae;genus:Verticillium;species:Verticillium alfalfae;	1.02588	1.19333	1.0909	0	0	1.04152	1.12613	0	1.16827	1.14322	0	0	0	0.836723	0.851682	0
85670214	FBP_aldolase	Carbon Cycling	Carbon fixation	Calvin cycle	superkingdom:Bacteria;phylum:Proteobacteria;class:Alphaproteobacteria;order:Rhodobacterales;family:Rhodobacteraceae;genus:Roseovarius;	0.999688	1.20465	1.10224	1.1255	0	1.05882	0	1.05002	0	0	0	0	1.00713	0.991482	1.0272	1.05536
375055956	cysI	Sulfur	Other	NA	superkingdom:Bacteria;phylum:Proteobacteria;class:Alphaproteobacteria;order:Rhizobiales;family:Rhizobiaceae;genus:Rhizobium;	0	1.18594	1.10804	1.06313	0	1.02229	1.06965	0.978177	1.16246	0	1.27317	0	0.970208	0.856746	0.911173	0
388601883	acetylglucosaminidase	Carbon Cycling	Carbon degradation	Chitin	superkingdom:Bacteria;phylum:Proteobacteria;class:Gammaproteobacteria;order:Vibrionales;family:Vibrionaceae;genus:Vibrio;species:Vibrio campbellii;	0.989316	1.20946	1.07913	1.09672	0	1.06199	0	1.03909	0	1.13969	1.38081	0	0.96772	0.983846	0.991318	1.02675
313680999	amyA	Carbon Cycling	Carbon degradation	Starch	superkingdom:Bacteria;phylum:Deinococcus-Thermus;class:Deinococci;order:Thermales;family:Thermaceae;genus:Oceanithermus;species:Oceanithermus profundus;	1.05255	1.16021	1.07489	1.10204	1.11328	0	0	1.09651	0	1.13408	1.247	1.23284	1.06276	0.977274	0.955968	1.03676
115398107	pec_Cdeg	Carbon Cycling	Carbon degradation	Pectin	superkingdom:Eukaryota;kingdom:Fungi;phylum:Ascomycota;class:Eurotiomycetes;order:Eurotiales;family:Trichocomaceae;genus:Aspergillus;species:Aspergillus terreus;	0	1.22611	1.09755	1.01638	0	1.07525	1.08992	0.92793	1.2013	1.11578	1.23117	1.24075	0	0.85585	0.840894	0
3337417	nahc_2	Organic Remediation	Aromatics	Polycyclic aromatics	superkingdom:Bacteria;phylum:Proteobacteria;class:Betaproteobacteria;order:Burkholderiales;family:Burkholderiaceae;genus:Ralstonia;	1.03181	1.19081	1.1248	0.981751	1.14087	1.08547	1.15827	1.02452	1.17799	1.11558	0	1.26697	0	0.863323	0.919491	0
401669358	catechol_b	Organic Remediation	Aromatics	Other aromatics	superkingdom:Bacteria;phylum:Proteobacteria;class:Gammaproteobacteria;order:Chromatiales;family:Ectothiorhodospiraceae;genus:Arhodomonas;	0.980105	1.1821	1.10092	0	0	0	1.08765	0.985323	0	0	0	0	0.929084	0.894075	0.863413	0.920346
119490142	p450aro	Organic Remediation	Aromatics	polycyclic aromatics	superkingdom:Eukaryota;kingdom:Fungi;phylum:Ascomycota;class:Eurotiomycetes;order:Eurotiales;family:Trichocomaceae;genus:Neosartorya;species:Neosartorya fischeri;	1.09196	1.27361	1.21083	1.03929	1.22515	1.1486	1.26545	1.15268	1.2203	1.13495	1.24801	1.2874	1.06415	0.980083	0	1.01539
165988104	rubisco	Carbon Cycling	Carbon fixation	Calvin cycle	superkingdom:Bacteria;	1.03597	1.17457	0	1.03453	0	0	0	0	0	0	0	0	0.923315	0.843497	0.863468	0.951919
331694506	mmox	Carbon Cycling	Methane	Methane oxidation	superkingdom:Bacteria;phylum:Actinobacteria;class:Actinobacteria;order:Actinomycetales;family:Pseudonocardiaceae;genus:Pseudonocardia;species:Pseudonocardia dioxanivorans;	0.950014	0	0	0.992096	0	1.03104	1.06634	0	0	1.15771	1.29189	0	0	0	0	0
145613179	protease_serine_fungi	Carbon Cycling	Carbon degradation	protein	superkingdom:Eukaryota;kingdom:Fungi;phylum:Ascomycota;class:Sordariomycetes;order:Magnaporthales;family:Magnaporthaceae;genus:Magnaporthe;species:Magnaporthe oryzae;	1.20876	0	1.30218	1.18376	0	0	0	0	0	0	0	0	1.13599	1.05251	1.05986	1.1119
381361763	PRK	Carbon Cycling	Carbon fixation	Calvin cycle	superkingdom:Bacteria;phylum:Proteobacteria;class:Alphaproteobacteria;order:Rhizobiales;family:Bradyrhizobiaceae;genus:Bradyrhizobium;	1.04985	1.16752	1.07721	1.11128	1.07934	0	0	1.10143	1.17886	1.08889	0	0	1.04802	0.987979	1.0119	1.03537
294894860	actin_Perkinsea	Other	Phylogenetic	NA	superkingdom:Eukaryota;order:Perkinsida;family:Perkinsidae;genus:Perkinsus;species:Perkinsus marinus;	1.04925	1.17725	1.08363	1.12378	1.1286	0	0	1.11764	1.16287	1.09294	0	1.24129	1.05172	0.986242	1.02326	1.01203
119671539	tktA	Carbon Cycling	Carbon fixation	Calvin cycle	superkingdom:Bacteria;phylum:Proteobacteria;class:Betaproteobacteria;order:Rhodocyclales;family:Rhodocyclaceae;genus:Azoarcus;	1.00765	0	0	0.98364	1.09968	0	0	0.976908	0	0	0	0	0	0	0	0
86555515	tktA	Carbon Cycling	Carbon fixation	Calvin cycle	superkingdom:Bacteria;phylum:Cyanobacteria;order:Chroococcales;genus:Synechococcus;	0.987514	1.21372	1.09193	0	0	0	1.07998	0.921821	1.14831	1.20566	1.21004	0	0	0.837517	0.844428	1.04562
338810821	dsra	Sulfur	sulfite reduction	NA	superkingdom:Bacteria;phylum:Firmicutes;class:Negativicutes;order:Selenomonadales;family:Veillonellaceae;genus:Acetonema;species:Acetonema longum;	0.952301	1.19094	1.12808	1.10272	0	1.0419	1.06414	1.05403	0	0	0	0	0.95629	0.983076	0.993909	1.06321
315119548	ara	Carbon Cycling	Carbon degradation	Hemicellulose	superkingdom:Bacteria;phylum:Actinobacteria;class:Actinobacteria;order:Bifidobacteriales;family:Bifidobacteriaceae;genus:Parascardovia;species:Parascardovia denticolens;	1.01866	1.19723	0	1.01743	0	0	1.05873	0.956288	0	0	0	0	0	0.864975	0.879172	0.912507
422314029	nosz	Nitrogen	Denitrification	NA	superkingdom:Bacteria;	1.11493	1.22389	1.18592	1.1402	1.21488	1.13793	1.20754	0	1.2868	1.23971	1.3777	1.31341	1.0605	0	1.04718	1.04942
216744	urec	Nitrogen	Ammonification	NA	superkingdom:Bacteria;phylum:Firmicutes;class:Bacilli;order:Lactobacillales;family:Lactobacillaceae;genus:Lactobacillus;	1.0056	1.19189	1.12227	1.11993	0	1.06256	0	1.05017	0	0	0	0	1.02329	1.01266	1.00199	1.09157
72132941	amyA	Carbon Cycling	Carbon degradation	Starch	superkingdom:Bacteria;phylum:Actinobacteria;class:Actinobacteria;order:Actinomycetales;family:Micrococcaceae;genus:Micrococcus;	1.07815	1.21575	1.15171	0.995092	1.18251	1.13879	1.28906	0.934064	1.21704	0	1.24635	1.30676	0	0.896445	0.953188	0
50982448	pmoa	Carbon Cycling	Methane	Methane oxidation	superkingdom:Bacteria;	1.00412	1.2146	1.09764	0	0	1.07774	1.07525	0.958425	1.15524	1.14138	0	1.22448	1.0593	0.841166	0.846937	0
119488746	ccmL	Carbon Cycling	Carbon fixation	Bacterial Microcompartments	superkingdom:Bacteria;phylum:Cyanobacteria;order:Oscillatoriales;genus:Lyngbya;	0.998933	1.19841	0	1.03638	0	0	0	0	0	0	0	0	0	0.884379	0.853591	0.926671
392955639	amyA	Carbon Cycling	Carbon degradation	Starch	superkingdom:Bacteria;phylum:Firmicutes;class:Bacilli;order:Bacillales;family:Bacillaceae;genus:Bacillus;species:Bacillus macauensis;	1.07762	1.17687	1.08587	1.10706	1.14978	0	0	1.08258	1.20458	1.09608	0	1.20371	1.03522	0.993899	1.02214	1.01967
359775684	urec	Nitrogen	Ammonification	NA	superkingdom:Bacteria;phylum:Actinobacteria;class:Actinobacteria;order:Actinomycetales;family:Micrococcaceae;genus:Arthrobacter;species:Arthrobacter globiformis;	1.01271	0	1.09874	1.02234	0	0	0	0	1.14202	1.14315	0	0	0.932459	0.799561	0.837491	0.907411
302835720	actin_Viridiplantae	Other	Phylogenetic	NA	superkingdom:Eukaryota;kingdom:Viridiplantae;phylum:Chlorophyta;class:Chlorophyceae;order:Chlamydomonadales;family:Volvocaceae;genus:Volvox;species:Volvox carteri;	1.25199	0	1.33459	1.26297	0	0	0	0	1.42022	1.42211	1.48217	0	1.2005	1.12136	1.13518	1.18279
85831158	mer	Metal Homeostasis	Mercury	Detoxification	superkingdom:Bacteria;phylum:Bacteroidetes;class:Flavobacteria;order:Flavobacteriales;family:Flavobacteriaceae;genus:Leeuwenhoekiella;species:Leeuwenhoekiella blandensis;	1.07266	1.17513	0	1.03644	0	0	0	0	0	0	0	0	0	0.899859	0.8794	0.953485
255957251	alkb	Organic Remediation	Other Hydrocarbons	NA	superkingdom:Bacteria;	0.970464	1.19106	1.16819	0	0	1.07205	0	1.08403	0	0	0	0	0.956724	0.860668	0.858369	0
126718810	nhh	Organic Remediation	Aromatics	Nitoaromatics	superkingdom:Bacteria;phylum:Proteobacteria;class:Alphaproteobacteria;order:Rhodobacterales;family:Rhodobacteraceae;genus:Roseobacter;	0	1.2089	1.13782	1.02362	0	1.05804	1.08317	1.1	1.20857	0	1.25159	0	1.02663	0.842271	0.942133	0
365756007	ppx	Phosphorus	Polyphosphate degradation	NA	superkingdom:Bacteria;phylum:Bacteroidetes;class:Flavobacteriia;order:Flavobacteriales;family:Flavobacteriaceae;genus:Elizabethkingia;species:Elizabethkingia anophelis;	1.16564	0	1.0728	0.971861	0	0	1.08451	1.00034	1.1736	1.15829	1.32151	1.1885	0.946882	0.870274	0.882006	0.892792
5442422	pme_Cdeg	Carbon Cycling	Carbon degradation	Pectin	superkingdom:Eukaryota;kingdom:Fungi;phylum:Ascomycota;class:Dothideomycetes;order:Pleosporales;family:Pleosporaceae;genus:Cochliobolus;	1.00259	1.17162	0	1.03824	0	0	0	0	0	0	0	0	0.931276	0.857605	0.854941	0.935789
221633904	amyA	Carbon Cycling	Carbon degradation	Starch	superkingdom:Bacteria;phylum:Chloroflexi;class:Thermomicrobia;order:Thermomicrobiales;family:Thermomicrobiaceae;genus:Thermomicrobium;species:Thermomicrobium roseum;	1.00531	1.19702	0	1.01427	0	0	1.12789	0.95753	0	0	0	0	0.977044	0.856631	0.879819	0.920183
350560263	arra	Metal Homeostasis	Arsenic	Detoxification	superkingdom:Bacteria;phylum:Proteobacteria;class:Gammaproteobacteria;order:Chromatiales;family:Ectothiorhodospiraceae;genus:Thioalkalivibrio;species:Thioalkalivibrio thiocyanoxidans;	0.953449	1.1843	1.07492	1.06047	0	1.08806	0	0.960184	0	0	0	0	0.962105	0.926784	0.948289	1.01422
227069701	nira	Nitrogen	Assimilatory N reduction	NA	superkingdom:Archaea;	1.02296	0	1.10746	1.15504	0	0	0	0	0	0	0	0	0.982572	0.919693	0.888284	0.935272
158335383	nitrilase	Organic Remediation	Aromatics	Other aromatics	superkingdom:Bacteria;phylum:Cyanobacteria;order:Chroococcales;genus:Acaryochloris;species:Acaryochloris marina;	1.01104	1.19429	1.09905	0	1.06999	0	1.08446	1.00115	1.16427	1.16846	0	1.22378	0	0.85131	0.847722	0
88816182	mer	Metal Homeostasis	Mercury	Detoxification	superkingdom:Bacteria;phylum:Actinobacteria;class:Actinobacteria;	0.99231	1.27091	1.13624	1.18753	0	1.12386	0	1.11699	0	0	0	0	1.03975	1.04022	1.08947	1.12991
5360700	mult_ring_12DiOx	Organic Remediation	Aromatics	Other aromatics	superkingdom:Bacteria;phylum:Proteobacteria;class:Alphaproteobacteria;order:Rhizobiales;family:Bradyrhizobiaceae;genus:Rhodopseudomonas;	1.41969	1.59263	1.4217	1.24711	1.28502	1.23288	1.31012	1.23525	1.4328	1.2824	1.36113	1.47747	1.12633	1.0625	1.07136	1.1006
317123617	amyA	Carbon Cycling	Carbon degradation	Starch	superkingdom:Bacteria;phylum:Actinobacteria;class:Actinobacteria;order:Actinomycetales;family:Intrasporangiaceae;genus:Intrasporangium;species:Intrasporangium calvum;	1.05749	1.21965	0	1.00083	1.0745	0	1.06695	0.930727	0	0	0	0	0	0.83082	0.850401	0
353193312	cdh	Carbon Cycling	Carbon degradation	Terpenes	superkingdom:Bacteria;phylum:Actinobacteria;class:Actinobacteria;order:Actinomycetales;family:Mycobacteriaceae;genus:Mycobacterium;species:Mycobacterium rhodesiae;	1.04175	1.2162	1.09233	0	0	0	0	0	0	0	0	0	0	0.91781	0.858641	1.07
218564194	phenol_oxidase	Carbon Cycling	Carbon degradation	Lignin	superkingdom:Eukaryota;kingdom:Fungi;	0.953438	1.1784	1.15172	1.00375	1.1516	1.09537	1.14742	1.01056	1.19076	0	0	1.27562	1.0394	0.862395	0.910192	0
226187891	pcag	Organic Remediation	Aromatics	Other aromatics	superkingdom:Bacteria;phylum:Actinobacteria;class:Actinobacteria;order:Actinomycetales;family:Nocardiaceae;genus:Rhodococcus;species:Rhodococcus erythropolis;	1.00019	1.18937	0	1.05291	0	0	0	0	0	0	0	0	0	0.902354	0.869624	0.942728
39943524	tfth	Organic Remediation	Aromatics	Chlorinated aromatics	superkingdom:Eukaryota;kingdom:Fungi;phylum:Ascomycota;class:Sordariomycetes;order:Magnaporthales;family:Magnaporthaceae;genus:Magnaporthe;species:Magnaporthe oryzae;	1.02434	1.16606	0	1.03557	0	0	0	0	0	0	0	0	0	0.895592	0.892633	0.90734
209401908	narg	Nitrogen	Denitrification	NA	superkingdom:Bacteria;	0.984243	1.18999	0	1.10771	0	0	0	0	0	0	0	0	0.993265	0.905156	0.939734	0.923421
192360184	pme	Carbon Cycling	Carbon degradation	Pectin	superkingdom:Bacteria;phylum:Proteobacteria;class:Gammaproteobacteria;order:Pseudomonadales;family:Pseudomonadaceae;genus:Cellvibrio;species:Cellvibrio japonicus;	1.0343	1.18216	0	1.03056	0	0	0	0	0	0	0	0	0	0.884706	0.90146	0.942269
72162290	amyA	Carbon Cycling	Carbon degradation	Starch	superkingdom:Bacteria;phylum:Actinobacteria;class:Actinobacteria;order:Actinomycetales;family:Nocardiopsaceae;genus:Thermobifida;species:Thermobifida fusca;	1.02495	1.16331	1.07227	1.14045	1.10741	0	0	1.13545	1.16074	1.11458	0	1.22984	1.11486	0.992095	1.02743	1.04701
289558562	merb	Metal Homeostasis	Mercury	Detoxification	superkingdom:Bacteria;phylum:Actinobacteria;class:Actinobacteria;order:Actinomycetales;family:Micrococcaceae;genus:Micrococcus;species:Micrococcus luteus;	0	1.1858	1.14271	1.09451	0	0	0	0	0	0	0	0	1.06957	0.954521	0.996993	1.00308
308070617	ppx	Phosphorus	Polyphosphate degradation	NA	superkingdom:Bacteria;phylum:Firmicutes;class:Bacilli;order:Bacillales;family:Paenibacillaceae;genus:Paenibacillus;species:Paenibacillus polymyxa;	0.956088	1.18989	1.09736	1.12107	0	1.07677	1.10421	1.02054	0	0	0	0	1.01887	0.974169	1.01435	1.06684
83311795	rubisco	Carbon Cycling	Carbon fixation	Calvin cycle	superkingdom:Bacteria;phylum:Proteobacteria;class:Alphaproteobacteria;order:Rhodospirillales;family:Rhodospirillaceae;genus:Magnetospirillum;species:Magnetospirillum magneticum;	0.985689	1.18319	1.09491	0	0	1.03526	1.1095	0.957991	0	0	0	0	0.930556	0.850138	0.872445	0
126233993	mult_ring_12DiOx	Organic Remediation	Aromatics	Other aromatics	superkingdom:Bacteria;phylum:Actinobacteria;class:Actinobacteria;order:Actinomycetales;family:Mycobacteriaceae;genus:Mycobacterium;	1.01913	1.17674	1.11203	0	0	1.05928	1.0662	0.962244	0	1.14669	1.23767	0	0.941154	0.839996	0.913957	0
113868404	ppx	Phosphorus	Polyphosphate degradation	NA	superkingdom:Bacteria;phylum:Proteobacteria;class:Betaproteobacteria;order:Burkholderiales;family:Burkholderiaceae;genus:Cupriavidus;species:Cupriavidus necator;	1.00647	1.18038	1.08565	0	0	1.03772	1.05558	0.96038	0	1.14747	1.22441	0	0.956766	0.878262	0.854472	0
344925088	terc	Metal Homeostasis	Tellurium	Detoxification	superkingdom:Bacteria;phylum:Proteobacteria;class:Alphaproteobacteria;order:Rickettsiales;genus:Candidatus Odyssella;species:Candidatus Odyssella thessalonicensis;	0.970265	1.20772	1.13544	0	0	1.07164	1.10541	1.04906	1.19168	1.1227	1.25685	0	0	0.889106	0.863271	0
241366771	ppx	Phosphorus	Polyphosphate degradation	NA	superkingdom:Bacteria;phylum:Proteobacteria;class:Betaproteobacteria;order:Burkholderiales;family:Comamonadaceae;genus:Acidovorax;species:Acidovorax delafieldii;	0	1.17162	1.10518	0.99594	0	1.03928	0	0.993882	0	0	0	0	0	0.853918	0.880271	0
260591180	fthfs	Carbon Cycling	Carbon fixation	Reductive acetyl–CoA pathway	superkingdom:Bacteria;phylum:Bacteroidetes;class:Bacteroidia;order:Bacteroidales;family:Prevotellaceae;genus:Prevotella;species:Prevotella veroralis;	1.00148	1.16348	0	1.10017	0	0	1.08437	1.09129	1.15134	0	1.24051	1.22106	0	0.922863	0.903606	0.937735
290467861	phytase	Phosphorus	Phytic acid hydrolysis	NA		0	1.17134	1.08644	1.04177	0	1.04653	0	1.00027	0	0	0	0	0.946549	0.884422	0.877104	0
226424960	phenol_oxidase	Carbon Cycling	Carbon degradation	Lignin	superkingdom:Eukaryota;kingdom:Fungi;phylum:Basidiomycota;class:Agaricomycetes;order:Polyporales;family:Coriolaceae;genus:Trametes;	1.09776	1.23035	1.20499	1.09287	1.22753	1.14614	1.20325	1.07987	1.26725	1.26215	1.33302	1.307	1.09831	0	0.972487	1.12084
73544824	rubisco	Carbon Cycling	Carbon fixation	Calvin cycle	superkingdom:Bacteria;	1.02505	1.19261	0	1.08848	0	0	0	0	1.14182	1.13945	0	0	1.02374	0.92186	0.931631	0.966272
156934741	pme	Carbon Cycling	Carbon degradation	Pectin	superkingdom:Bacteria;phylum:Proteobacteria;class:Gammaproteobacteria;order:Enterobacteriales;family:Enterobacteriaceae;genus:Cronobacter;species:Cronobacter sakazakii;	1.05916	1.16036	0	1.09221	0	0	0	0	0	0	0	0	1.03066	0.922304	0.939625	0.965298
83316792	nirk	Nitrogen	Denitrification	NA	superkingdom:Bacteria;	0	1.16902	1.10918	1.04364	0	0	0	0	0	0	0	0	0.951841	0.968504	0.940451	0.931926
359273595	ccmN	Carbon Cycling	Carbon fixation	Bacterial Microcompartments	superkingdom:Bacteria;phylum:Cyanobacteria;order:Chroococcales;genus:Synechocystis;species:Synechocystis sp. PCC 6803;	0.962777	1.19235	1.09119	0	0	1.02781	1.06878	0.95218	0	0	0	0	0	0.839817	0.8804	0
94471241	narg	Nitrogen	Denitrification	NA	superkingdom:Bacteria;	1.01895	1.16515	0	1.02672	0	0	0	0	1.15828	1.09128	0	0	0.951757	0.908731	0.8708	0.924965
78102243	nifh	Nitrogen	Nitrogen fixation	NA	superkingdom:Bacteria;	1.09935	0	1.1027	1.10241	0	0	0	0	0	0	0	0	0.99953	0.945139	0.932054	0.945258
238698912	arsc	Metal Homeostasis	Arsenic	Detoxification	superkingdom:Bacteria;phylum:Proteobacteria;class:Gammaproteobacteria;order:Enterobacteriales;family:Enterobacteriaceae;genus:Yersinia;species:Yersinia kristensenii;	1.02282	1.17314	0	1.0646	0	0	1.07162	0.926281	0	0	0	0	0	0.913285	0.913867	0.940794
299065979	cysI	Sulfur	Other	NA	superkingdom:Bacteria;phylum:Proteobacteria;class:Betaproteobacteria;order:Burkholderiales;family:Burkholderiaceae;genus:Ralstonia;species:Ralstonia solanacearum;	1.03884	0	1.12094	1.06065	0	0	0	0	0	0	0	0	0.959682	0.89819	0.87792	0.94224
315277587	cysJ	Sulfur	Reduction	NA	superkingdom:Bacteria;phylum:Firmicutes;class:Bacilli;order:Bacillales;family:Paenibacillaceae;genus:Paenibacillus;species:Paenibacillus vortex;	0.996945	1.20155	0	1.03396	0	0	1.06268	0.994813	0	0	0	0	0.973332	0.905014	0.883464	0.945145
167628548	terc	Metal Homeostasis	Tellurium	Detoxification	superkingdom:Bacteria;phylum:Firmicutes;class:Clostridia;order:Clostridiales;family:Heliobacteriaceae;genus:Heliobacterium;species:Heliobacterium modesticaldum;	0.950114	1.19862	1.10618	0	0	1.03882	0	0.957085	0	0	0	0	0.949655	0.831311	0	0.895724
169125720	amyA	Carbon Cycling	Carbon degradation	Starch	superkingdom:Bacteria;	0.950342	1.18606	1.09151	0	0	1.00971	1.05843	1.01465	0	0	0	0	0	0.857328	0.866237	0
149805380	alkb	Organic Remediation	Other Hydrocarbons	NA	superkingdom:Bacteria;phylum:Proteobacteria;class:Gammaproteobacteria;order:Alteromonadales;family:Moritellaceae;genus:Moritella;	1.04567	0	1.09684	1.06331	0	0	0	0	0	0	0	0	0	0.900723	0.875865	0.930283
134053793	CsoS1_CcmK	Carbon Cycling	Carbon fixation	Bacterial Microcompartments	superkingdom:Bacteria;phylum:Firmicutes;class:Clostridia;order:Clostridiales;family:Peptococcaceae;genus:Desulfotomaculum;species:Desulfotomaculum reducens;	0	1.17762	1.08539	1.08012	0	0	0	0	0	0	0	0	1.03764	0.935705	0.948534	0.997537
223585912	narg	Nitrogen	Denitrification	NA	superkingdom:Bacteria;	1.06976	1.17138	0	1.05028	0	0	0	0	0	0	0	0	0.984793	0.916187	0.875516	1.02565
169594612	pme_Cdeg	Carbon Cycling	Carbon degradation	Pectin	superkingdom:Eukaryota;kingdom:Fungi;phylum:Ascomycota;class:Dothideomycetes;order:Pleosporales;family:Phaeosphaeriaceae;genus:Phaeosphaeria;species:Phaeosphaeria nodorum;	0.988557	0	1.08041	1.10058	0	0	0	0	0	0	0	0	0	0.885445	0.878953	0.901129
111025414	cdh	Carbon Cycling	Carbon degradation	Terpenes	superkingdom:Bacteria;phylum:Actinobacteria;class:Actinobacteria;order:Actinomycetales;family:Nocardiaceae;genus:Rhodococcus;species:Rhodococcus jostii;	1.02222	0	1.09776	1.00583	0	0	0	0	0	0	0	0	0.918649	0.854174	0.854599	0.902526
209401844	narg	Nitrogen	Denitrification	NA	superkingdom:Bacteria;	1.02336	0	1.08041	1.01833	0	0	0	0	0	0	0	0	0.927868	0.861716	0.843751	0.901377
390945418	acetylglucosaminidase	Carbon Cycling	Carbon degradation	Chitin	superkingdom:Bacteria;phylum:Bacteroidetes;class:Bacteroidia;order:Bacteroidales;family:Rikenellaceae;genus:Alistipes;species:Alistipes finegoldii;	1.02613	1.16884	0	1.07609	0	0	0	0	0	0	0	0	0.933126	0.94388	0.894595	0.956937
194348561	arsc	Metal Homeostasis	Arsenic	Detoxification	superkingdom:Bacteria;phylum:Proteobacteria;class:Gammaproteobacteria;order:Xanthomonadales;family:Xanthomonadaceae;genus:Stenotrophomonas;species:Stenotrophomonas maltophilia;	1.00892	1.1923	1.13719	0	0	1.07307	1.11601	1.07746	1.20203	1.12766	0	1.23905	1.00321	0.889096	0.917844	0
229589758	pectinase (pectate_lyase)	Carbon Cycling	Carbon degradation	Pectin	superkingdom:Bacteria;phylum:Proteobacteria;class:Gammaproteobacteria;order:Pseudomonadales;family:Pseudomonadaceae;genus:Pseudomonas;species:Pseudomonas fluorescens;	1.00586	1.1889	0	1.053	0	0	1.06612	1.00358	0	0	0	0	0.964959	0.917779	0.88168	0.969192
[truncated: 28,018 more rows]
